# Supplementary material for: Rigidifying Qubit Candidates in a Cu‐Porphyrin Nanohoop: Dipolar Coupling in Spin Pairs and Spin‐Polarized Ground State
Source: Angew Chem Int Ed Engl. 2025 Dec 9;65(4):e22950. doi: 10.1002/anie.202522950 (PMC12828445; doi:10.1002/anie.202522950)
Supplement: Supplementary file 2 — Supporting Information [file ANIE-65-e22950-s001.cif]

data_shelx
_audit_creation_date               2025-02-11
_audit_creation_method
;
Olex2 1.2
(compiled 2018.05.29 svn.r3508 for OlexSys, GUI svn.r5506)
;
_shelx_SHELXL_version_number       '2018/1'
_audit_contact_author_address      ?
_audit_contact_author_email        ?
_audit_contact_author_name         ''
_audit_contact_author_phone        ?
_publ_contact_author_id_orcid      ?
_publ_section_references
;
Dolomanov, O.V., Bourhis, L.J., Gildea, R.J, Howard, J.A.K. & Puschmann, H.
 (2009), J. Appl. Cryst. 42, 339-341.

Kratzert, D., Holstein, J.J. & Krossing, I. (2015). J. Appl. Cryst. 48, 933-938.

Sheldrick, G.M. (2015). Acta Cryst. A71, 3-8.

Sheldrick, G.M. (2015). Acta Cryst. C71, 3-8.
;
_chemical_name_common              ?
_chemical_name_systematic          ?
_chemical_formula_moiety           'C222 H198 Cu3 N12'
_chemical_formula_sum              'C222 H198 Cu3 N12'
_chemical_formula_weight           3224.53
_chemical_melting_point            ?
loop_
  _atom_type_symbol
  _atom_type_description
  _atom_type_scat_dispersion_real
  _atom_type_scat_dispersion_imag
  _atom_type_scat_source
 'C' 'C' 0.0052 0.0023 'International Tables Vol C Tables 4.2.6.8 and 6.1.1.4'
 'H' 'H' 0.0000 0.0000 'International Tables Vol C Tables 4.2.6.8 and 6.1.1.4'
 'Cu' 'Cu' 0.2556 1.6827 'International Tables Vol C Tables 4.2.6.8 and 6.1.1.4'
 'N' 'N' 0.0094 0.0046 'International Tables Vol C Tables 4.2.6.8 and 6.1.1.4'

_shelx_space_group_comment
;
The symmetry employed for this shelxl refinement is uniquely defined
by the following loop, which should always be used as a source of
symmetry information in preference to the above space-group names.
They are only intended as comments.
;
_space_group_crystal_system        'monoclinic'
_space_group_IT_number             14
_space_group_name_H-M_alt          'P 1 21/n 1'
_space_group_name_Hall             '-P 2yn'
loop_
  _space_group_symop_operation_xyz
 'x, y, z'
 '-x+1/2, y+1/2, -z+1/2'
 '-x, -y, -z'
 'x-1/2, -y-1/2, z-1/2'

_cell_length_a                     17.9011(3)
_cell_length_b                     47.6865(8)
_cell_length_c                     36.7042(5)
_cell_angle_alpha                  90
_cell_angle_beta                   90.5470(10)
_cell_angle_gamma                  90
_cell_volume                       31330.8(9)
_cell_formula_units_Z              4
_cell_measurement_reflns_used      135059
_cell_measurement_temperature      100
_cell_measurement_theta_max        20.691
_cell_measurement_theta_min        0.814
_shelx_estimated_absorpt_T_max     0.979
_shelx_estimated_absorpt_T_min     0.976
_exptl_absorpt_coefficient_mu      0.351
_exptl_absorpt_correction_T_max    ?
_exptl_absorpt_correction_T_min    ?
_exptl_absorpt_correction_type     none
_exptl_absorpt_process_details     ?
_exptl_absorpt_special_details     ?
_exptl_crystal_colour              'clear dark green'
_exptl_crystal_colour_lustre       clear
_exptl_crystal_colour_modifier     dark
_exptl_crystal_colour_primary      green
_exptl_crystal_density_diffrn      0.684
_exptl_crystal_density_meas        ?
_exptl_crystal_density_method      ?
_exptl_crystal_description         prism
_exptl_crystal_F_000               6804
_exptl_crystal_size_max            0.07
_exptl_crystal_size_mid            0.06
_exptl_crystal_size_min            0.06
_exptl_transmission_factor_max     ?
_exptl_transmission_factor_min     ?
_diffrn_reflns_av_R_equivalents    0.0744
_diffrn_reflns_av_unetI/netI       0.0479
_diffrn_reflns_Laue_measured_fraction_full  0.983
_diffrn_reflns_Laue_measured_fraction_max  0.983
_diffrn_reflns_limit_h_max         15
_diffrn_reflns_limit_h_min         -15
_diffrn_reflns_limit_k_max         40
_diffrn_reflns_limit_k_min         0
_diffrn_reflns_limit_l_max         31
_diffrn_reflns_limit_l_min         0
_diffrn_reflns_number              135059
_diffrn_reflns_point_group_measured_fraction_full  0.983
_diffrn_reflns_point_group_measured_fraction_max  0.983
_diffrn_reflns_theta_full          20.691
_diffrn_reflns_theta_max           20.691
_diffrn_reflns_theta_min           0.814
_diffrn_ambient_temperature        100
_diffrn_detector_area_resol_mean   ?
_diffrn_measured_fraction_theta_full  0.983
_diffrn_measured_fraction_theta_max  0.983
_diffrn_measurement_device_type    'Pilatus DECTRIS 6M'
_diffrn_measurement_method         'phi scan'
_diffrn_radiation_type             synchrotron
_diffrn_radiation_wavelength       0.82653
_diffrn_source                     ?
_reflns_Friedel_coverage           0.000
_reflns_Friedel_fraction_full      .
_reflns_Friedel_fraction_max       .
_reflns_number_gt                  11230
_reflns_number_total               20163
_reflns_special_details
;
 Reflections were merged by SHELXL according to the crystal
 class for the calculation of statistics and refinement.
 
 Structure factors included contributions from the .fab file.
 
 _reflns_Friedel_fraction is defined as the number of unique
 Friedel pairs measured divided by the number that would be
 possible theoretically, ignoring centric projections and
 systematic absences.
;
_reflns_threshold_expression       'I > 2\s(I)'
_computing_cell_refinement         ?
_computing_data_collection         ?
_computing_data_reduction          ?
_computing_molecular_graphics      'Olex2 (Dolomanov et al., 2009)'
_computing_publication_material    'Olex2 (Dolomanov et al., 2009)'
_computing_structure_refinement    'ShelXL (Sheldrick, 2015)'
_computing_structure_solution      'ShelXT (Sheldrick, 2015)'
_refine_diff_density_max           0.413
_refine_diff_density_min           -0.524
_refine_diff_density_rms           0.088
_refine_ls_extinction_coef         .
_refine_ls_extinction_method       none
_refine_ls_goodness_of_fit_ref     1.318
_refine_ls_hydrogen_treatment      constr
_refine_ls_matrix_type             full
_refine_ls_number_parameters       1856
_refine_ls_number_reflns           20163
_refine_ls_number_restraints       568
_refine_ls_R_factor_all            0.1650
_refine_ls_R_factor_gt             0.1296
_refine_ls_restrained_S_all        1.376
_refine_ls_shift/su_max            0.002
_refine_ls_shift/su_mean           0.000
_refine_ls_structure_factor_coef   Fsqd
_refine_ls_weighting_details      
 'w=1/[\s^2^(Fo^2^)+(0.2000P)^2^] where P=(Fo^2^+2Fc^2^)/3'
_refine_ls_weighting_scheme        calc
_refine_ls_wR_factor_gt            0.3419
_refine_ls_wR_factor_ref           0.3770
_refine_special_details            ?
_olex2_refinement_description
;
1. Fixed Uiso
 At 1.2 times of:
  All C(H) groups
 At 1.5 times of:
  All C(H,H,H) groups
2. Restrained distances
 C05L-N03E
 1.3 with sigma of 0.02
 C1J-C9
 1.5384 with sigma of 0.02
 C1K-C1J
 1.5384 with sigma of 0.02
 C1J-C1L
 1.5384 with sigma of 0.02
 C1K-C9
 2.5123 with sigma of 0.02
 C1L-C9
 2.5123 with sigma of 0.02
 C1BA-C1L
 2.5123 with sigma of 0.02
 C1BA-C9
 2.5123 with sigma of 0.02
 C1BA-C1K
 2.5123 with sigma of 0.02
 C1BA-C1J
 1.5384 with sigma of 0.02
 C1X-C1V
 1.5384 with sigma of 0.02
 C1A-C7
 1.5384 with sigma of 0.02
 C1A-C1C
 1.5384 with sigma of 0.02
 C7-C1C
 2.5123 with sigma of 0.02
 C1C-C1D
 2.3 with sigma of 0.02
 C1A-C1D
 1.5384 with sigma of 0.02
 C1D-C7
 2.5123 with sigma of 0.02
 C1D-C1C
 2.5123 with sigma of 0.02
 C1B-C1C
 2.5123 with sigma of 0.02
 C1A-C1B
 1.5384 with sigma of 0.02
 C1C-C1B
 2.5123 with sigma of 0.02
 C1B-C1D
 2.5123 with sigma of 0.02
 C1D-C1B
 2.5123 with sigma of 0.02
 C9AA-C7AA
 1.5384 with sigma of 0.02
 C9AA-C0BA
 2.5123 with sigma of 0.02
 C0BA-C7AA
 1.5384 with sigma of 0.02
 C7AA-C9AA
 1.5384 with sigma of 0.02
 C0BA-C9AA
 2.5123 with sigma of 0.02
 C7AA-C1S
 1.538 with sigma of 0.02
 C1S-C9AA
 2.5123 with sigma of 0.02
 C1S-C0BA
 2.5123 with sigma of 0.02
 C1S-C7AA
 1.5384 with sigma of 0.02
 C9AA-C1S
 2.5123 with sigma of 0.02
 C0BA-C1S
 2.5123 with sigma of 0.02
 C05J-C22
 2.5123 with sigma of 0.02
 C55-C05J
 2.5123 with sigma of 0.02
 C1V-C1Y
 1.5384 with sigma of 0.02
 C1Y-C1X
 2.5123 with sigma of 0.02
 C1V-C1Z
 1.5384 with sigma of 0.02
 C1X-C1Z
 2.5123 with sigma of 0.02
 C1Y-C1Z
 2.5123 with sigma of 0.02
 C8AA-C9AA = C8AA-C7AA
 2.5123 with sigma of 0.02
 C9AA-C8AA
 2.5123 with sigma of 0.02
 C8AA-C0BA
 2.5123 with sigma of 0.02
 C8AA-C9AA
 2.5123 with sigma of 0.02
 C8AA-C7AA
 1.5834 with sigma of 0.02
 C7AA-C8AA
 1.5384 with sigma of 0.02
 C8AA-C1S
 2.5123 with sigma of 0.02
 C54-C1V
 1.5384 with sigma of 0.02
 C1X-C54
 2.5123 with sigma of 0.02
 C54-C1X
 2.5123 with sigma of 0.02
 C54-C1Y
 2.5123 with sigma of 0.02
 C54-C1Z
 2.5123 with sigma of 0.02
 C3-C4 \\sim C3-C5 \\sim C3-C6 \\sim C3-C2
 with sigma of 0.02
 C4-C5 \\sim C4-C6 \\sim C5-C6
 with sigma of 0.04
 C2-C4 \\sim C2-C5 \\sim C2-C6
 with sigma of 0.04
 C10-C11 \\sim C10-C13 \\sim C10-C14 \\sim C10-C6AA
 with sigma of 0.02
 C11-C13 \\sim C11-C14 \\sim C13-C14
 with sigma of 0.04
 C6AA-C11 \\sim C6AA-C13 \\sim C6AA-C14
 with sigma of 0.04
 C1J-C1K \\sim C1J-C1L \\sim C1J-C9
 with sigma of 0.02
 C9-C1K \\sim C9-C1L
 with sigma of 0.04
 C12-C1N \\sim C12-C1O \\sim C12-C1P \\sim C12-C8
 with sigma of 0.02
 C1N-C1O \\sim C1N-C1P \\sim C1O-C1P
 with sigma of 0.04
 C8-C1N \\sim C8-C1O \\sim C8-C1P
 with sigma of 0.04
 C1X-C1Y \\sim C1X-C1Z \\sim C1Y-C1Z
 with sigma of 0.04
 C1V-C1X \\sim C1V-C1Y \\sim C1V-C1Z
 with sigma of 0.04
 C16-C17 \\sim C16-C19 \\sim C16-C20 \\sim C16-C15
 with sigma of 0.02
 C17-C19 \\sim C17-C20 \\sim C19-C20
 with sigma of 0.04
 C15-C17 \\sim C15-C19 \\sim C15-C20
 with sigma of 0.04
3. Rigid bond restraints
 C031, C03S, C03B, C02U, C022, C01V
 with sigma for 1-2 distances of 0.01 and sigma for 1-3 distances of 0.01
 C03N, C04I, C03R, C04H, C04A, C044
 with sigma for 1-2 distances of 0.01 and sigma for 1-3 distances of 0.01
 C49, C29, C05L
 with sigma for 1-2 distances of 0.01 and sigma for 1-3 distances of 0.01
 C69, C05K, C05H, C048, C046, C064
 with sigma for 1-2 distances of 0.01 and sigma for 1-3 distances of 0.01
 C02Q, C04G, C04U
 with sigma for 1-2 distances of 0.01 and sigma for 1-3 distances of 0.01
 C05H, C69, C05K, C064, C046, C048
 with sigma for 1-2 distances of 0.01 and sigma for 1-3 distances of 0.01
 C03L, C29, C49, C05L, N03E
 with sigma for 1-2 distances of 0.01 and sigma for 1-3 distances of 0.01
 C1O, C1N, C8
 with sigma for 1-2 distances of 0.01 and sigma for 1-3 distances of 0.01
 C1C, C1D, C1B, C1A
 with sigma for 1-2 distances of 0.01 and sigma for 1-3 distances of 0.01
 C54, C1Z, C1Y
 with sigma for 1-2 distances of 0.01 and sigma for 1-3 distances of 0.01
 C1Z, C1Y, C54, C1V
 with sigma for 1-2 distances of 0.01 and sigma for 1-3 distances of 0.01
 C05P, H05G, C05F, C05R
 with sigma for 1-2 distances of 0.01 and sigma for 1-3 distances of 0.01
 C03Y, C05P, C05F, C05R
 with sigma for 1-2 distances of 0.01 and sigma for 1-3 distances of 0.01
 C00R, C01D, C016, C79, C02B, C021
 with sigma for 1-2 distances of 0.01 and sigma for 1-3 distances of 0.01
 C02N, C19, C02G, C01Y, C01G, C03D
 with sigma for 1-2 distances of 0.01 and sigma for 1-3 distances of 0.01
4. Uiso/Uaniso restraints and constraints
C2 \\sim C3 \\sim C4 \\sim C5 \\sim C6: within 2A with sigma of 0.04 and sigma
for terminal atoms of 0.08
C6AA \\sim C10 \\sim C11 \\sim C13 \\sim C14: within 2A with sigma of 0.04 and
sigma for terminal atoms of 0.08
C9 \\sim C1J \\sim C1K \\sim C1L: within 2A with sigma of 0.04 and sigma for
terminal atoms of 0.08
C1E \\sim C24 \\sim C4AA \\sim C0AA \\sim C1AA \\sim C7: within 2A with sigma
of 0.04 and sigma for terminal atoms of 0.08
C8 \\sim C12 \\sim C1N \\sim C1O \\sim C1P: within 2A with sigma of 0.04 and
sigma for terminal atoms of 0.08
C035 \\sim C02M \\sim C03G: within 2A with sigma of 0.04 and sigma for terminal
atoms of 0.08
C15 \\sim C16 \\sim C17 \\sim C19 \\sim C20: within 2A with sigma of 0.04 and
sigma for terminal atoms of 0.08
Uanis(C2AA) \\sim Ueq, Uanis(C3AA) \\sim Ueq, Uanis(C1X) \\sim Ueq, Uanis(C1)
\\sim Ueq, Uanis(C1S) \\sim Ueq, Uanis(C5AA) \\sim Ueq: with sigma of 0.1 and
sigma for terminal atoms of 0.2
Uanis(C1H) \\sim Ueq, Uanis(C1Q) \\sim Ueq, Uanis(C1F) \\sim Ueq, Uanis(C1I)
\\sim Ueq: with sigma of 0.1 and sigma for terminal atoms of 0.2
Uanis(C1D) \\sim Ueq, Uanis(C1C) \\sim Ueq, Uanis(C1B) \\sim Ueq: with sigma of
0.1 and sigma for terminal atoms of 0.2
Uanis(C1B) \\sim Ueq, Uanis(C1D) \\sim Ueq, Uanis(C1C) \\sim Ueq, Uanis(C1A)
\\sim Ueq: with sigma of 0.1 and sigma for terminal atoms of 0.2
Uanis(C1S) \\sim Ueq, Uanis(C1) \\sim Ueq, Uanis(C1X) \\sim Ueq, Uanis(C3AA)
\\sim Ueq, Uanis(C2AA) \\sim Ueq, Uanis(C5AA) \\sim Ueq: with sigma of 0.1 and
sigma for terminal atoms of 0.2
Uanis(C1Y) \\sim Ueq, Uanis(C1Z) \\sim Ueq: with sigma of 0.1 and sigma for
terminal atoms of 0.2
Uanis(C1Z) \\sim Ueq, Uanis(C1Y) \\sim Ueq: with sigma of 0.1 and sigma for
terminal atoms of 0.2
Uanis(C9AA) \\sim Ueq, Uanis(C7AA) \\sim Ueq, Uanis(C0BA) \\sim Ueq,
Uanis(C8AA) \\sim Ueq: with sigma of 0.1 and sigma for terminal atoms of 0.2
Uanis(C54) \\sim Ueq, Uanis(C1Z) \\sim Ueq, Uanis(C1Y) \\sim Ueq: with sigma of
0.1 and sigma for terminal atoms of 0.2
Uanis(C1L) = Uanis(C1J) = Uanis(C1K)
Uanis(C05H) = Uanis(C69) = Uanis(C05K) = Uanis(C064) = Uanis(C046) = Uanis(C048)
Uanis(C1BA) = Uanis(C1J) = Uanis(C1K) = Uanis(C1L)
Uanis(C49) = Uanis(C29) = Uanis(C03L) = Uanis(N03E) = Uanis(C05L)
Uanis(C1) = Uanis(C2AA) = Uanis(C3AA) = Uanis(C1X) = Uanis(C1S) = Uanis(C5AA)
Uanis(C019) = Uanis(C01I) = Uanis(C015) = Uanis(C00K) = Uanis(N008)
Uanis(C1I) = Uanis(C1Q) = Uanis(C1H)
Uanis(C8AA) = Uanis(C0BA) = Uanis(C9AA) = Uanis(C7AA)
Uanis(C54) = Uanis(C1Z) = Uanis(C1Y)
5. Rigid body (RIGU) restrains
 C2, C3, C4, C5, C6
 with sigma for 1-2 distances of 0.004 and sigma for 1-3 distances of 0.004
 C6AA, C10, C11, C13, C14
 with sigma for 1-2 distances of 0.004 and sigma for 1-3 distances of 0.004
 C9, C1J, C1K, C1L
 with sigma for 1-2 distances of 0.004 and sigma for 1-3 distances of 0.004
 C1S
 with sigma for 1-2 distances of 0.004 and sigma for 1-3 distances of 0.004
 C8, C12, C1N, C1O, C1P
 with sigma for 1-2 distances of 0.004 and sigma for 1-3 distances of 0.004
 C1V, C1X, C1Y, C1Z
 with sigma for 1-2 distances of 0.004 and sigma for 1-3 distances of 0.004
 C15, C16, C17, C19, C20
 with sigma for 1-2 distances of 0.004 and sigma for 1-3 distances of 0.004
6. Others
 Sof(C20A)=Sof(H20D)=Sof(H20E)=Sof(H20F)=Sof(C15A)=Sof(H15D)=Sof(H15E)=
 Sof(H15F)=Sof(C17A)=Sof(H17D)=Sof(H17E)=Sof(H17F)=1-FVAR(1)
 Sof(C15)=Sof(H15A)=Sof(H15B)=Sof(H15C)=Sof(C17)=Sof(H17A)=Sof(H17B)=Sof(H17C)=
 Sof(C20)=Sof(H20A)=Sof(H20B)=Sof(H20C)=FVAR(1)
7.a Me refined with riding coordinates:
 C04K(H04D,H04E,H04F), C04P(H04K,H04L,H04N), C04R(H04O,H04P,H04R), C05F(H05A,
 H05B,H05C), C05J(H05D,H05E,H05F), C05P(H05G,H05I,H05J), C05R(H05L,H05M,H05O),
 C22(H22A,H22B,H22C), C55(H55A,H55B,H55C), C2(H2A,H2B,H2C), C5(H5A,H5B,H5C),
 C6(H6A,H6B,H6C), C6AA(H6AA,H6AB,H6AC), C13(H13A,H13B,H13C), C14(H14A,H14B,
 H14C), C1K(H1KA,H1KB,H1KC), C1L(H1LA,H1LB,H1LC), C8(H8A,H8B,H8C), C1N(H1NA,
 H1NB,H1NC), C1O(H1OA,H1OB,H1OC), C1H(H1HA,H1HB,H1HC), C1I(H1IA,H1IB,H1IC),
 C1Q(H1QA,H1QB,H1QC), C1Y(H1YA,H1YB,H1YC), C1Z(H1ZA,H1ZB,H1ZC), C1B(H1BA,H1BB,
 H1BC), C1C(H1CA,H1CB,H1CC), C1D(H1DA,H1DB,H1DC), C15(H15A,H15B,H15C), C17(H17A,
 H17B,H17C), C20(H20A,H20B,H20C), C20A(H20D,H20E,H20F), C15A(H15D,H15E,H15F),
 C17A(H17D,H17E,H17F), C9AA(H9AA,H9AB,H9AC), C8AA(H8AA,H8AB,H8AC), C0BA(H0BA,
 H0BB,H0BC), C1BA(H1BD,H1BE,H1BF), C54(H54A,H54B,H54C)
7.b Aromatic/amide H refined with riding coordinates:
 C00E(H00E), C00H(H00H), C00M(H00M), C01D(H01D), C016(H016), C02B(H02B),
 C021(H021), C012(H012), C013(H013), C014(H014), C015(H015), C01A(H01A),
 C03D(H03D), C02N(H02N), C01Y(H01Y), C01I(H01I), C05N(H05N), C054(H054),
 C041(H041), C03U(H03U), C01K(H01K), C01L(H01L), C01M(H01M), C01N(H01N),
 C03M(H03M), C03Q(H03Q), C03A(H03A), C01T(H01T), C01X(H01X), C023(H023),
 C028(H028), C02C(H02C), C02D(H02D), C02E(H02E), C02F(H02F), C02J(H02J),
 C02K(H02K), C02R(H02R), C04Q(H04Q), C04X(H04X), C03F(H03F), C04C(H04C),
 C02U(H02U), C02W(H02W), C02X(H02X), C02Z(H02Z), C030(H030), C031(H031),
 C032(H032), C034(H034), C036(H036), C037(H037), C039(H039), C03B(H03B),
 C03C(H03C), C03H(H03H), C03I(H03I), C03R(H03R), C03S(H03S), C03V(H03V),
 C03W(H03W), C03X(H03X), C040(H040), C042(H042), C043(H043), C047(H047),
 C049(H049), C04A(H04A), C04B(H04B), C04G(H04G), C04H(H04H), C04I(H04I),
 C04J(H04J), C04M(H04M), C04U(H04U), C051(H051), C04T(H04T), C04Y(H04Y),
 C05H(H05H), C69(H69), C05K(H05K), C064(H064), C24(H24), C4AA(H4AA), C1AA(H1AA),
  C3AA(H3AA), C1(H1), C5AA(H5AA), C29(H29), C49(H49)
7.c Fitted pentagon refined as free rotating group:
 C29(C03L,N03E,C05L,C49)
7.d Fitted hexagon refined as free rotating group:
 C00R(C01D,C016,C79,C02B,C021), C01J(C05N,C054,C02Y,C041,C03U), C02S(C04Q,C04X,
 C020,C03F,C04C), C051(C03J,C04T,C1P,C04Y,C9), C05H(C69,C05K,C064,C046,C048),
 C24(C1E,C4AA,C0AA,C1AA,C7), C2AA(C3AA,C1X,C1,C1S,C5AA)
;
_atom_sites_solution_hydrogens     geom
_atom_sites_solution_primary       dual
_atom_sites_solution_secondary     ?
loop_
  _atom_site_label
  _atom_site_type_symbol
  _atom_site_fract_x
  _atom_site_fract_y
  _atom_site_fract_z
  _atom_site_U_iso_or_equiv
  _atom_site_adp_type
  _atom_site_occupancy
  _atom_site_site_symmetry_order
  _atom_site_calc_flag
  _atom_site_refinement_flags_posn
  _atom_site_refinement_flags_adp
  _atom_site_refinement_flags_occupancy
  _atom_site_disorder_assembly
  _atom_site_disorder_group
 Cu01 Cu 0.17947(7) 0.08796(3) 0.80476(4) 0.1327(6) Uani 1 1 d . . . . .
 Cu02 Cu 0.17731(8) 0.47102(3) 0.78280(4) 0.1533(7) Uani 1 1 d . . . . .
 Cu03 Cu 0.97350(13) 0.27338(3) 0.64274(5) 0.1962(9) Uani 1 1 d . . . . .
 N004 N 0.0947(5) 0.1036(3) 0.7768(4) 0.131(3) Uani 1 1 d . . . . .
 N005 N 0.2675(8) 0.4848(2) 0.8100(4) 0.161(4) Uani 1 1 d . . . . .
 N006 N 0.2702(8) 0.07266(16) 0.8304(3) 0.145(5) Uani 1 1 d . . . . .
 N007 N 0.2193(11) 0.07186(19) 0.7595(4) 0.147(4) Uani 1 1 d . . . . .
 N008 N 0.2184(5) 0.48632(16) 0.7384(2) 0.1381(18) Uani 1 1 d . . . . .
 N009 N 0.1365(8) 0.1052(3) 0.8498(3) 0.145(5) Uani 1 1 d . . . . .
 N00A N 1.0178(8) 0.2455(3) 0.6735(3) 0.158(4) Uani 1 1 d . . . . .
 N00B N 0.0945(5) 0.4550(2) 0.7554(4) 0.134(3) Uani 1 1 d . . . . .
 C00C C 0.4293(13) 0.0624(4) 0.7690(5) 0.150(6) Uani 1 1 d . . . . .
 N00D N 1.0159(7) 0.3033(4) 0.6708(3) 0.159(4) Uani 1 1 d . . . . .
 C00E C 0.4585(11) 0.0428(4) 0.7501(5) 0.148(5) Uani 1 1 d . . . . .
 H00E H 0.430323 0.026234 0.745969 0.178 Uiso 1 1 calc R . . . .
 C00F C 0.3510(16) 0.0616(3) 0.7773(5) 0.153(7) Uani 1 1 d . . . . .
 C00G C 0.3390(8) 0.0637(2) 0.8143(8) 0.170(10) Uani 1 1 d . . . . .
 C00H C 0.0112(7) 0.4959(2) 0.6557(4) 0.124(3) Uani 1 1 d . . . . .
 H00H H -0.014172 0.499524 0.677789 0.149 Uiso 1 1 calc R . . . .
 C00I C -0.0862(8) 0.2944(5) 0.7945(7) 0.148(5) Uani 1 1 d . . . . .
 C00J C 0.0539(9) 0.1254(4) 0.7874(5) 0.134(4) Uani 1 1 d . . . . .
 C00K C 0.1864(8) 0.4895(2) 0.7029(3) 0.1381(18) Uani 1 1 d . . . . .
 C00M C 0.3819(8) 0.0555(2) 0.8494(6) 0.162(6) Uani 1 1 d . . . . .
 H00M H 0.432285 0.049237 0.850011 0.194 Uiso 1 1 calc R . . . .
 C00N C 0.1155(12) 0.0807(4) 0.7182(4) 0.135(4) Uani 1 1 d . . . . .
 C00O C 0.2690(9) 0.0705(3) 0.8691(7) 0.148(7) Uani 1 1 d . . . . .
 C00P C 0.3351(10) 0.4928(3) 0.7941(6) 0.153(6) Uani 1 1 d . . . . .
 C00Q C -0.0228(9) 0.5036(3) 0.6214(5) 0.128(4) Uani 1 1 d . . . . .
 C00R C 0.8294(5) 0.13065(19) 0.6913(3) 0.166(5) Uani 1 1 d . U . . .
 C01D C 0.8730(5) 0.12859(17) 0.6603(3) 0.161(4) Uani 1 1 d G U . . .
 H01D H 0.873116 0.111719 0.646546 0.193 Uiso 1 1 calc R . . . .
 C016 C 0.9164(4) 0.1512(2) 0.6494(2) 0.154(4) Uani 1 1 d G U . . .
 H016 H 0.946201 0.149787 0.628236 0.184 Uiso 1 1 calc R . . . .
 C79 C 0.9162(5) 0.17588(18) 0.6696(3) 0.156(4) Uani 1 1 d G U . . .
 C02B C 0.8727(5) 0.17795(19) 0.7006(3) 0.181(5) Uani 1 1 d G U . . .
 H02B H 0.872549 0.194815 0.714385 0.217 Uiso 1 1 calc R . . . .
 C021 C 0.8292(5) 0.1553(2) 0.7115(2) 0.179(5) Uani 1 1 d G U . . .
 H021 H 0.799464 0.156746 0.732695 0.215 Uiso 1 1 calc R . . . .
 C00S C 0.0456(10) 0.4207(5) 0.8021(6) 0.174(7) Uani 1 1 d . . . . .
 C00T C 0.0781(8) 0.0983(4) 0.7411(6) 0.133(4) Uani 1 1 d . . . . .
 C00U C 0.0821(9) 0.4829(2) 0.6567(5) 0.129(4) Uani 1 1 d . . . . .
 C00V C 0.3474(11) 0.4952(3) 0.7596(5) 0.153(6) Uani 1 1 d . . . . .
 C00W C 0.0502(8) 0.1388(4) 0.8214(6) 0.155(6) Uani 1 1 d . . . . .
 C00X C 0.0886(10) 0.4815(3) 0.5919(5) 0.151(5) Uani 1 1 d . . . . .
 C00Z C 0.1160(7) 0.4779(3) 0.6945(4) 0.126(4) Uani 1 1 d . . . . .
 C010 C -0.0657(8) 0.3101(4) 0.8238(7) 0.150(5) Uani 1 1 d . . . . .
 C011 C -0.0845(7) 0.2643(5) 0.7981(6) 0.155(5) Uani 1 1 d . . . . .
 C012 C 0.4640(14) 0.5133(4) 0.7291(5) 0.157(5) Uani 1 1 d . . . . .
 H012 H 0.440637 0.530614 0.723149 0.189 Uiso 1 1 calc R . . . .
 C013 C 0.0074(7) 0.4231(3) 0.7342(6) 0.160(5) Uani 1 1 d . . . . .
 H013 H -0.025491 0.407537 0.732945 0.192 Uiso 1 1 calc R . . . .
 C014 C 0.3386(12) 0.0583(3) 0.8788(4) 0.163(7) Uani 1 1 d . . . . .
 H014 H 0.352692 0.052825 0.902771 0.195 Uiso 1 1 calc R . . . .
 C015 C 0.2344(6) 0.5024(2) 0.6793(3) 0.1381(18) Uani 1 1 d . . . . .
 H015 H 0.223198 0.508606 0.655253 0.166 Uiso 1 1 calc R . . . .
 N017 N 0.1306(10) 0.4547(3) 0.8261(3) 0.194(6) Uani 1 1 d . . . . .
 C018 C 0.8273(12) 0.4177(4) 0.6735(8) 0.152(5) Uani 1 1 d . . . . .
 C019 C 0.2910(7) 0.4949(2) 0.7328(4) 0.1381(18) Uani 1 1 d . . . . .
 C01A C 0.0161(11) 0.4957(3) 0.5922(5) 0.147(4) Uani 1 1 d . . . . .
 H01A H -0.005719 0.499757 0.569123 0.176 Uiso 1 1 calc R . . . .
 C01B C 0.9997(10) 0.2176(5) 0.6780(5) 0.163(5) Uani 1 1 d . . . . .
 C01C C 0.7761(11) 0.0924(3) 0.7289(5) 0.161(5) Uani 1 1 d . . . . .
 C01E C 0.2218(11) 0.0804(3) 0.8938(5) 0.144(5) Uani 1 1 d . . . . .
 C01F C 0.2895(14) 0.0634(3) 0.7528(5) 0.140(5) Uani 1 1 d . . . . .
 C01G C 0.0783(8) 0.0747(3) 0.6822(4) 0.148(4) Uani 1 1 d . U . . .
 C03D C 0.1125(8) 0.0854(3) 0.6522(4) 0.193(6) Uani 1 1 d . U . . .
 H03D H 0.155497 0.097019 0.654304 0.231 Uiso 1 1 calc R . . . .
 C02N C 0.0133(9) 0.0628(3) 0.6164(4) 0.189(6) Uani 1 1 d . U . . .
 H02N H -0.008756 0.058433 0.593473 0.227 Uiso 1 1 calc R . . . .
 C02G C -0.0200(8) 0.0538(3) 0.6471(4) 0.157(4) Uani 1 1 d . U . . .
 C01Y C 0.0127(6) 0.0599(2) 0.6810(3) 0.141(4) Uani 1 1 d . U . . .
 H01Y H -0.010393 0.053952 0.702843 0.169 Uiso 1 1 calc R . . . .
 C01H C 0.0500(8) 0.4319(3) 0.7688(7) 0.159(5) Uani 1 1 d . . . . .
 C01I C 0.3004(6) 0.5045(2) 0.6968(3) 0.1381(18) Uani 1 1 d . . . . .
 H01I H 0.345581 0.511288 0.686701 0.166 Uiso 1 1 calc R . . . .
 C01J C 0.0148(9) 0.1666(3) 0.8287(3) 0.155(5) Uani 1 1 d . . . . .
 C05N C 0.0643(5) 0.1890(4) 0.8256(4) 0.332(15) Uani 1 1 d G . . . .
 H05N H 0.116101 0.185517 0.822508 0.398 Uiso 1 1 calc R . . . .
 C054 C 0.0379(9) 0.2164(3) 0.8269(4) 0.38(2) Uani 1 1 d G . . . .
 H054 H 0.071673 0.231627 0.824776 0.460 Uiso 1 1 calc R . . . .
 C02Y C -0.0379(10) 0.2214(3) 0.8314(3) 0.177(6) Uani 1 1 d G . . . .
 C041 C -0.0874(5) 0.1991(4) 0.8346(3) 0.209(7) Uani 1 1 d G . . . .
 H041 H -0.139194 0.202560 0.837629 0.251 Uiso 1 1 calc R . . . .
 C03U C -0.0610(8) 0.1717(3) 0.8332(3) 0.219(7) Uani 1 1 d G . . . .
 H03U H -0.094767 0.156449 0.835362 0.262 Uiso 1 1 calc R . . . .
 C01K C 0.8673(13) 0.3718(5) 0.6901(7) 0.181(7) Uani 1 1 d . . . . .
 H01K H 0.866762 0.356222 0.706177 0.218 Uiso 1 1 calc R . . . .
 C01L C 0.8716(13) 0.4177(5) 0.6463(6) 0.158(6) Uani 1 1 d . . . . .
 H01L H 0.873770 0.433674 0.630984 0.190 Uiso 1 1 calc R . . . .
 C01M C 0.0221(8) 0.4401(3) 0.7060(4) 0.149(5) Uani 1 1 d . . . . .
 H01M H -0.000169 0.439296 0.682469 0.179 Uiso 1 1 calc R . . . .
 C01N C 0.5304(14) 0.0447(4) 0.7352(5) 0.195(9) Uani 1 1 d . . . . .
 H01N H 0.548324 0.029062 0.721759 0.234 Uiso 1 1 calc R . . . .
 N01O N 0.9318(8) 0.2429(3) 0.6125(4) 0.218(5) Uani 1 1 d . . . . .
 C01P C 0.1852(10) 0.0693(3) 0.7276(7) 0.129(4) Uani 1 1 d . . . . .
 C01Q C 0.9482(11) 0.2033(3) 0.6568(5) 0.166(5) Uani 1 1 d . . . . .
 C01R C 0.9983(9) 0.3314(4) 0.6737(4) 0.153(5) Uani 1 1 d . . . . .
 C01S C 0.2388(12) 0.0751(4) 0.9343(6) 0.173(5) Uani 1 1 d . . . . .
 C03M C 0.1863(12) 0.0592(4) 0.9532(6) 0.193(6) Uani 1 1 d . . . . .
 H03M H 0.142093 0.053596 0.940690 0.232 Uiso 1 1 calc R . . . .
 C03Q C 0.2612(14) 0.0600(6) 1.0060(6) 0.259(12) Uani 1 1 d . . . . .
 H03Q H 0.270852 0.054322 1.030382 0.310 Uiso 1 1 calc R . . . .
 C03A C 0.2982(10) 0.0835(3) 0.9532(5) 0.183(6) Uani 1 1 d . . . . .
 H03A H 0.332750 0.095365 0.941082 0.219 Uiso 1 1 calc R . . . .
 C01T C 0.1183(7) 0.4755(2) 0.6253(6) 0.144(4) Uani 1 1 d . . . . .
 H01T H 0.165000 0.466119 0.626907 0.173 Uiso 1 1 calc R . . . .
 C01U C -0.0941(8) 0.5187(3) 0.6196(4) 0.140(4) Uani 1 1 d . . . . .
 C01V C 0.7106(9) 0.4758(3) 0.7225(4) 0.165(5) Uani 1 1 d . U . . .
 C01W C 0.9100(12) 0.3695(4) 0.6602(7) 0.168(6) Uani 1 1 d . . . . .
 C01X C 0.0085(7) 0.1357(3) 0.7573(5) 0.153(4) Uani 1 1 d . . . . .
 H01X H -0.023489 0.151568 0.757575 0.184 Uiso 1 1 calc R . . . .
 C01Z C 0.9419(10) 0.3429(4) 0.6501(4) 0.160(4) Uani 1 1 d . . . . .
 C022 C 0.7725(8) 0.4588(3) 0.7108(4) 0.162(4) Uani 1 1 d . U . . .
 C023 C 0.2993(10) 0.0539(2) 0.7169(5) 0.143(4) Uani 1 1 d . . . . .
 H023 H 0.343057 0.046636 0.705915 0.171 Uiso 1 1 calc R . . . .
 C024 C -0.0504(9) 0.2986(4) 0.8566(7) 0.163(5) Uani 1 1 d . . . . .
 C025 C 0.4281(12) 0.4943(5) 0.7494(5) 0.164(6) Uani 1 1 d . . . . .
 C026 C 0.7675(10) 0.1092(3) 0.6960(5) 0.200(6) Uani 1 1 d . . . . .
 C027 C 0.1626(10) 0.0971(3) 0.8838(6) 0.146(6) Uani 1 1 d . . . . .
 C028 C 0.0202(8) 0.1188(3) 0.7294(4) 0.140(4) Uani 1 1 d . . . . .
 H028 H -0.003924 0.119606 0.706210 0.168 Uiso 1 1 calc R . . . .
 C029 C 0.7119(11) 0.0777(3) 0.7435(5) 0.152(4) Uani 1 1 d . . . . .
 C02A C -0.0658(7) 0.2507(3) 0.8301(7) 0.143(4) Uani 1 1 d . . . . .
 C02C C 0.9164(10) 0.3946(5) 0.6389(4) 0.170(6) Uani 1 1 d . . . . .
 H02C H 0.951482 0.395466 0.619687 0.204 Uiso 1 1 calc R . . . .
 C02D C 0.8454(9) 0.0907(3) 0.7484(5) 0.159(5) Uani 1 1 d . . . . .
 H02D H 0.887302 0.100834 0.739670 0.191 Uiso 1 1 calc R . . . .
 C02E C 0.5485(10) 0.0869(5) 0.7621(7) 0.208(10) Uani 1 1 d . . . . .
 H02E H 0.577284 0.103053 0.768051 0.249 Uiso 1 1 calc R . . . .
 C02F C 0.4756(12) 0.0855(3) 0.7799(3) 0.170(6) Uani 1 1 d . . . . .
 H02F H 0.460203 0.098894 0.797489 0.204 Uiso 1 1 calc R . . . .
 C02H C -0.0499(8) 0.2680(5) 0.8612(6) 0.171(5) Uani 1 1 d . . . . .
 C02I C 0.5768(12) 0.4824(5) 0.7221(6) 0.167(6) Uani 1 1 d . . . . .
 C02J C 0.2306(13) 0.0576(3) 0.7019(4) 0.146(4) Uani 1 1 d . . . . .
 H02J H 0.216392 0.052950 0.677657 0.175 Uiso 1 1 calc R . . . .
 C02K C 0.5380(14) 0.5074(5) 0.7163(4) 0.174(6) Uani 1 1 d . . . . .
 H02K H 0.562367 0.521600 0.702762 0.209 Uiso 1 1 calc R . . . .
 C02L C 0.0853(8) 0.1274(3) 0.8526(7) 0.165(8) Uani 1 1 d . . . . .
 C02M C 1.0737(11) 0.3010(4) 0.6949(6) 0.173(6) Uani 1 1 d . U . . .
 C02O C 0.7694(10) 0.4387(4) 0.6829(4) 0.173(5) Uani 1 1 d . . . . .
 C02P C -0.0903(10) 0.0359(3) 0.6428(5) 0.168(5) Uani 1 1 d . . . . .
 C02Q C 0.0809(11) 0.4331(4) 0.8288(7) 0.186(6) Uani 1 1 d . U . . .
 C02R C -0.1066(8) 0.3055(3) 0.7613(7) 0.159(5) Uani 1 1 d . . . . .
 H02R H -0.106541 0.325307 0.758131 0.191 Uiso 1 1 calc R . . . .
 C02S C -0.0498(12) 0.3401(3) 0.8176(4) 0.179(6) Uani 1 1 d . . . . .
 C04Q C 0.0220(11) 0.3425(4) 0.8038(4) 0.249(9) Uani 1 1 d G . . . .
 H04Q H 0.050266 0.326190 0.798628 0.299 Uiso 1 1 calc R . . . .
 C04X C 0.0523(6) 0.3689(5) 0.7975(3) 0.265(10) Uani 1 1 d G . . . .
 H04X H 0.101332 0.370594 0.788094 0.318 Uiso 1 1 calc R . . . .
 C020 C 0.0109(12) 0.3928(3) 0.8051(4) 0.182(7) Uani 1 1 d G . . . .
 C03F C -0.0608(11) 0.3904(4) 0.8189(4) 0.231(8) Uani 1 1 d G . . . .
 H03F H -0.089135 0.406755 0.824054 0.277 Uiso 1 1 calc R . . . .
 C04C C -0.0912(6) 0.3640(5) 0.8252(3) 0.235(9) Uani 1 1 d G . . . .
 H04C H -0.140202 0.362351 0.834589 0.283 Uiso 1 1 calc R . . . .
 C02T C 0.580(2) 0.0696(6) 0.7391(6) 0.240(17) Uani 1 1 d . . . . .
 C02U C 0.8434(7) 0.4628(3) 0.7308(4) 0.166(4) Uani 1 1 d . U . . .
 H02U H 0.885520 0.451972 0.723835 0.199 Uiso 1 1 calc R . . . .
 C02W C -0.1024(8) 0.2480(3) 0.7669(7) 0.163(4) Uani 1 1 d . . . . .
 H02W H -0.096588 0.228251 0.768170 0.196 Uiso 1 1 calc R . . . .
 C02X C 0.1256(9) 0.1145(4) 0.9096(5) 0.168(6) Uani 1 1 d . . . . .
 H02X H 0.131263 0.113138 0.935264 0.202 Uiso 1 1 calc R . . . .
 C02Z C 1.0505(11) 0.2054(4) 0.7049(5) 0.179(6) Uani 1 1 d . . . . .
 H02Z H 1.050740 0.186298 0.712412 0.215 Uiso 1 1 calc R . . . .
 C030 C 0.7218(9) 0.0617(3) 0.7770(5) 0.164(5) Uani 1 1 d . . . . .
 H030 H 0.681942 0.051485 0.787611 0.196 Uiso 1 1 calc R . . . .
 C031 C 0.7217(7) 0.4944(3) 0.7520(4) 0.181(5) Uani 1 1 d . U . . .
 H031 H 0.680703 0.505187 0.760402 0.217 Uiso 1 1 calc R . . . .
 C032 C 0.3803(9) 0.5009(3) 0.8268(6) 0.195(7) Uani 1 1 d . . . . .
 H032 H 0.429934 0.507846 0.825666 0.234 Uiso 1 1 calc R . . . .
 C033 C 0.9201(10) 0.2144(4) 0.6230(7) 0.202(6) Uani 1 1 d . . . . .
 C034 C 1.0463(11) 0.3459(3) 0.6979(5) 0.175(5) Uani 1 1 d . . . . .
 H034 H 1.045211 0.365334 0.703868 0.210 Uiso 1 1 calc R . . . .
 C035 C 1.1111(10) 0.2761(4) 0.7087(4) 0.178(5) Uani 1 1 d . U . . .
 C036 C 0.3440(13) 0.4973(4) 0.8574(5) 0.207(8) Uani 1 1 d . . . . .
 H036 H 0.363489 0.500996 0.881077 0.248 Uiso 1 1 calc R . . . .
 C037 C 0.8254(11) 0.3940(7) 0.6995(4) 0.174(5) Uani 1 1 d . . . . .
 H037 H 0.796799 0.394375 0.721127 0.209 Uiso 1 1 calc R . . . .
 C038 C 0.6485(11) 0.0806(4) 0.7212(6) 0.211(9) Uani 1 1 d . . . . .
 C039 C 0.8527(10) 0.0754(4) 0.7785(6) 0.190(7) Uani 1 1 d . . . . .
 H039 H 0.900427 0.073847 0.789925 0.228 Uiso 1 1 calc R . . . .
 C03B C 0.8511(8) 0.4810(3) 0.7581(5) 0.191(6) Uani 1 1 d . U . . .
 H03B H 0.897709 0.482790 0.770515 0.229 Uiso 1 1 calc R . . . .
 C03C C -0.1271(10) 0.2885(5) 0.7328(6) 0.190(6) Uani 1 1 d . . . . .
 H03C H -0.141547 0.296953 0.710376 0.228 Uiso 1 1 calc R . . . .
 C03G C 1.0725(11) 0.2497(4) 0.6967(6) 0.168(5) Uani 1 1 d . U . . .
 C03H C 1.0946(9) 0.3261(5) 0.7110(5) 0.202(7) Uani 1 1 d . . . . .
 H03H H 1.134663 0.328985 0.727724 0.242 Uiso 1 1 calc R . . . .
 C03I C 0.0807(9) 0.1335(3) 0.8918(5) 0.169(6) Uani 1 1 d . . . . .
 H03I H 0.051901 0.147873 0.902785 0.203 Uiso 1 1 calc R . . . .
 C03N C 0.6353(9) 0.4539(4) 0.6777(5) 0.196(6) Uani 1 1 d . U . . .
 C03O C 0.2696(12) 0.4869(3) 0.8494(7) 0.194(8) Uani 1 1 d . . . . .
 C03P C 0.6423(11) 0.4728(3) 0.7064(5) 0.173(6) Uani 1 1 d . . . . .
 C03R C 0.5621(12) 0.4302(5) 0.6284(7) 0.296(12) Uani 1 1 d . U . . .
 H03R H 0.516115 0.429120 0.615359 0.355 Uiso 1 1 calc R . . . .
 C03S C 0.7897(8) 0.4974(3) 0.7686(4) 0.190(5) Uani 1 1 d . U . . .
 H03S H 0.795684 0.510847 0.787552 0.228 Uiso 1 1 calc R . . . .
 C03T C 0.1560(10) 0.4609(4) 0.8603(8) 0.221(9) Uani 1 1 d . . . . .
 C03V C 0.7948(12) 0.0623(4) 0.7929(4) 0.207(7) Uani 1 1 d . . . . .
 H03V H 0.802395 0.052639 0.815290 0.248 Uiso 1 1 calc R . . . .
 C03W C 0.5410(14) 0.4655(5) 0.7452(7) 0.206(8) Uani 1 1 d . . . . .
 H03W H 0.567013 0.449247 0.753210 0.248 Uiso 1 1 calc R . . . .
 C03X C 0.8786(14) 0.2198(6) 0.5668(6) 0.292(13) Uani 1 1 d . . . . .
 H03X H 0.864699 0.216141 0.542201 0.351 Uiso 1 1 calc R . . . .
 C03Y C 0.1291(9) 0.4738(4) 0.5581(5) 0.200(6) Uani 1 1 d . U . . .
 C03Z C 0.2150(17) 0.4769(5) 0.8729(5) 0.236(10) Uani 1 1 d . . . . .
 C040 C -0.1277(10) 0.2597(5) 0.7353(6) 0.196(6) Uani 1 1 d . . . . .
 H040 H -0.145147 0.248430 0.715639 0.235 Uiso 1 1 calc R . . . .
 C042 C 1.0955(9) 0.2248(5) 0.7169(5) 0.196(7) Uani 1 1 d . . . . .
 H042 H 1.134152 0.223184 0.734630 0.235 Uiso 1 1 calc R . . . .
 C043 C -0.0297(11) 0.3131(3) 0.8874(8) 0.232(8) Uani 1 1 d . . . . .
 H043 H -0.031297 0.332929 0.885087 0.278 Uiso 1 1 calc R . . . .
 C044 C 0.6989(11) 0.4380(3) 0.6652(5) 0.206(6) Uani 1 1 d . U . . .
 C047 C 0.8833(14) 0.2016(4) 0.5925(7) 0.286(12) Uani 1 1 d . . . . .
 H047 H 0.865535 0.182805 0.591493 0.343 Uiso 1 1 calc R . . . .
 C049 C 0.4686(15) 0.4695(4) 0.7589(5) 0.210(8) Uani 1 1 d . . . . .
 H049 H 0.446770 0.455770 0.774267 0.252 Uiso 1 1 calc R . . . .
 C04A C 0.6828(9) 0.4169(3) 0.6357(5) 0.237(7) Uani 1 1 d . U . . .
 H04A H 0.722259 0.404600 0.629320 0.284 Uiso 1 1 calc R . . . .
 C04B C -0.0312(10) 0.2563(3) 0.8956(6) 0.209(6) Uani 1 1 d . . . . .
 H04B H -0.032361 0.236506 0.898916 0.251 Uiso 1 1 calc R . . . .
 C04G C 0.0715(11) 0.4277(4) 0.8673(5) 0.253(9) Uani 1 1 d . U . . .
 H04G H 0.039206 0.414008 0.877366 0.303 Uiso 1 1 calc R . . . .
 C04H C 0.6150(12) 0.4138(5) 0.6169(6) 0.302(12) Uani 1 1 d . U . . .
 H04H H 0.608102 0.400896 0.597389 0.362 Uiso 1 1 calc R . . . .
 C04I C 0.5633(10) 0.4487(4) 0.6565(5) 0.257(8) Uani 1 1 d . U . . .
 H04I H 0.519013 0.458358 0.662878 0.308 Uiso 1 1 calc R . . . .
 C04J C -0.0070(18) 0.3035(5) 0.9211(7) 0.345(16) Uani 1 1 d . . . . .
 H04J H 0.009578 0.315582 0.940065 0.414 Uiso 1 1 calc R . . . .
 C04K C -0.1200(10) 0.0270(5) 0.6759(6) 0.311(14) Uani 1 1 d . . . . .
 H04D H -0.081387 0.017153 0.690015 0.467 Uiso 1 1 calc R . . . .
 H04E H -0.137206 0.043367 0.689707 0.467 Uiso 1 1 calc R . . . .
 H04F H -0.162123 0.014391 0.671258 0.467 Uiso 1 1 calc R . . . .
 C04L C 0.897(2) 0.2450(5) 0.5807(7) 0.39(2) Uani 1 1 d . . . . .
 C04M C -0.0107(16) 0.2740(6) 0.9250(5) 0.322(14) Uani 1 1 d . . . . .
 H04M H 0.000982 0.265866 0.948038 0.386 Uiso 1 1 calc R . . . .
 C04P C -0.1506(10) 0.0509(4) 0.6220(5) 0.274(9) Uani 1 1 d . . . . .
 H04K H -0.130846 0.057329 0.598583 0.410 Uiso 1 1 calc R . . . .
 H04L H -0.192570 0.038135 0.617610 0.410 Uiso 1 1 calc R . . . .
 H04N H -0.167653 0.067112 0.636059 0.410 Uiso 1 1 calc R . . . .
 C04R C -0.0709(10) 0.0110(4) 0.6167(6) 0.277(9) Uani 1 1 d . . . . .
 H04O H -0.050430 0.018455 0.593960 0.415 Uiso 1 1 calc R . . . .
 H04P H -0.033947 -0.001237 0.628415 0.415 Uiso 1 1 calc R . . . .
 H04R H -0.116334 0.000244 0.611211 0.415 Uiso 1 1 calc R . . . .
 C04U C 0.1165(11) 0.4454(4) 0.8870(6) 0.240(7) Uani 1 1 d . U . . .
 H04U H 0.120438 0.446986 0.912756 0.288 Uiso 1 1 calc R . . . .
 C051 C 1.2388(11) 0.2756(3) 0.7191(3) 0.258(9) Uani 1 1 d . . . . .
 H051 H 1.237968 0.273923 0.693256 0.310 Uiso 1 1 calc R . . . .
 C03J C 1.1721(7) 0.2768(2) 0.7381(5) 0.203(8) Uani 1 1 d G . . . .
 C04T C 1.1733(7) 0.2792(3) 0.7758(5) 0.338(18) Uani 1 1 d G . . . .
 H04T H 1.127747 0.280052 0.788870 0.406 Uiso 1 1 calc R . . . .
 C1P C 1.2411(11) 0.2804(3) 0.7945(3) 0.327(12) Uani 1 1 d DG U . . .
 C04Y C 1.3078(7) 0.2792(3) 0.7755(6) 0.35(2) Uani 1 1 d G . . . .
 H04Y H 1.354141 0.280005 0.788248 0.425 Uiso 1 1 calc R . . . .
 C9 C 1.3066(8) 0.2768(3) 0.7377(6) 0.364(14) Uani 1 1 d DG U . . .
 C05F C 0.0938(10) 0.4777(5) 0.5255(4) 0.335(12) Uani 1 1 d . U . . .
 H05A H 0.042644 0.470515 0.526934 0.503 Uiso 1 1 calc R . . . .
 H05B H 0.092529 0.497773 0.519746 0.503 Uiso 1 1 calc R . . . .
 H05C H 0.120815 0.467656 0.506470 0.503 Uiso 1 1 calc R . . . .
 C05H C 0.6944(6) 0.1233(4) 0.6444(4) 0.369(7) Uani 1 1 d . U . . .
 H05H H 0.736640 0.132808 0.634999 0.443 Uiso 1 1 calc R . . . .
 C69 C 0.6257(8) 0.1253(4) 0.6267(3) 0.369(7) Uani 1 1 d G U . . .
 H69 H 0.620947 0.136265 0.605121 0.443 Uiso 1 1 calc R . . . .
 C05K C 0.5639(6) 0.1114(4) 0.6404(4) 0.369(7) Uani 1 1 d G U . . .
 H05K H 0.516900 0.112789 0.628285 0.443 Uiso 1 1 calc R . . . .
 C064 C 0.5708(7) 0.0954(4) 0.6719(4) 0.369(7) Uani 1 1 d G U . . .
 H064 H 0.528544 0.085855 0.681327 0.443 Uiso 1 1 calc R . . . .
 C046 C 0.6395(8) 0.0933(4) 0.6897(4) 0.369(7) Uani 1 1 d G U . . .
 C048 C 0.7013(6) 0.1073(4) 0.6759(4) 0.369(7) Uani 1 1 d G U . . .
 C05J C -0.1002(12) 0.5323(6) 0.5835(6) 0.41(2) Uani 1 1 d D . . . .
 H05D H -0.090158 0.518404 0.564487 0.609 Uiso 1 1 calc R . . . .
 H05E H -0.150770 0.539788 0.580186 0.609 Uiso 1 1 calc R . . . .
 H05F H -0.063839 0.547547 0.582009 0.609 Uiso 1 1 calc R . . . .
 C05M C 0.0784(8) 0.4598(3) 0.7184(5) 0.133(4) Uani 1 1 d . . . . .
 C05P C 0.1392(13) 0.4415(5) 0.5575(6) 0.329(10) Uani 1 1 d . U . . .
 H05G H 0.164576 0.435385 0.579924 0.494 Uiso 1 1 calc R U . . .
 H05I H 0.090063 0.432436 0.555790 0.494 Uiso 1 1 calc R . . . .
 H05J H 0.169162 0.436131 0.536413 0.494 Uiso 1 1 calc R . . . .
 C05R C 0.2075(9) 0.4832(5) 0.5623(5) 0.322(11) Uani 1 1 d . U . . .
 H05L H 0.225285 0.479050 0.587070 0.484 Uiso 1 1 calc R . . . .
 H05M H 0.238782 0.473336 0.544676 0.484 Uiso 1 1 calc R . . . .
 H05O H 0.210496 0.503452 0.557952 0.484 Uiso 1 1 calc R . . . .
 C22 C -0.1554(10) 0.5004(4) 0.6256(10) 0.50(3) Uani 1 1 d D . . . .
 H22A H -0.154913 0.485336 0.607407 0.748 Uiso 1 1 calc R . . . .
 H22B H -0.151161 0.492221 0.650058 0.748 Uiso 1 1 calc R . . . .
 H22C H -0.202248 0.510884 0.623508 0.748 Uiso 1 1 calc R . . . .
 C55 C -0.1078(12) 0.5372(5) 0.6480(6) 0.40(2) Uani 1 1 d D . . . .
 H55A H -0.069650 0.551955 0.648190 0.602 Uiso 1 1 calc R . . . .
 H55B H -0.157252 0.545707 0.644630 0.602 Uiso 1 1 calc R . . . .
 H55C H -0.106165 0.527044 0.671180 0.602 Uiso 1 1 calc R . . . .
 C2 C 0.3955(10) 0.0748(4) 1.0446(4) 0.315(10) Uani 1 1 d D U . . .
 H2A H 0.393624 0.054308 1.043802 0.473 Uiso 1 1 calc R . . . .
 H2B H 0.443889 0.080864 1.054516 0.473 Uiso 1 1 calc R . . . .
 H2C H 0.355377 0.081862 1.060106 0.473 Uiso 1 1 calc R . . . .
 C3 C 0.3857(9) 0.0863(4) 1.0069(4) 0.248(7) Uani 1 1 d D U . . .
 C4 C 0.3144(11) 0.0764(4) 0.9896(6) 0.233(8) Uani 1 1 d D U . . .
 C5 C 0.4500(9) 0.0765(4) 0.9832(4) 0.254(7) Uani 1 1 d D U . . .
 H5A H 0.451799 0.055924 0.983070 0.381 Uiso 1 1 calc R . . . .
 H5B H 0.442485 0.083313 0.958244 0.381 Uiso 1 1 calc R . . . .
 H5C H 0.497180 0.083858 0.992981 0.381 Uiso 1 1 calc R . . . .
 C6 C 0.3877(12) 0.1173(4) 1.0053(5) 0.348(12) Uani 1 1 d D U . . .
 H6A H 0.380986 0.123416 0.980021 0.523 Uiso 1 1 calc R . . . .
 H6B H 0.347468 0.124953 1.020236 0.523 Uiso 1 1 calc R . . . .
 H6C H 0.435980 0.123955 1.014646 0.523 Uiso 1 1 calc R . . . .
 C6AA C 0.1301(16) 0.0104(6) 0.9970(8) 0.471(17) Uani 1 1 d D U . . .
 H6AA H 0.176512 0.000089 0.992677 0.706 Uiso 1 1 calc R . . . .
 H6AB H 0.097436 -0.000725 1.012624 0.706 Uiso 1 1 calc R . . . .
 H6AC H 0.104797 0.014063 0.973683 0.706 Uiso 1 1 calc R . . . .
 C10 C 0.1471(11) 0.0365(5) 1.0145(6) 0.333(12) Uani 1 1 d D U . . .
 C11 C 0.1960(13) 0.0511(4) 0.9904(8) 0.245(8) Uani 1 1 d D U . . .
 C13 C 0.1815(17) 0.0266(8) 1.0480(7) 0.58(2) Uani 1 1 d D U . . .
 H13A H 0.230910 0.018906 1.042745 0.864 Uiso 1 1 calc R . . . .
 H13B H 0.186618 0.042316 1.065109 0.864 Uiso 1 1 calc R . . . .
 H13C H 0.150125 0.012048 1.058784 0.864 Uiso 1 1 calc R . . . .
 C14 C 0.0754(14) 0.0482(6) 1.0185(8) 0.481(19) Uani 1 1 d D U . . .
 H14A H 0.046398 0.036721 1.035409 0.721 Uiso 1 1 calc R . . . .
 H14B H 0.079823 0.067296 1.027992 0.721 Uiso 1 1 calc R . . . .
 H14C H 0.049973 0.048611 0.994690 0.721 Uiso 1 1 calc R . . . .
 C24 C 0.8386(13) 0.2726(4) 0.4469(4) 0.363(13) Uani 1 1 d . U . . .
 H24 H 0.826311 0.272618 0.421694 0.436 Uiso 1 1 calc R . . . .
 C1E C 0.7851(9) 0.2800(3) 0.4724(5) 0.346(12) Uani 1 1 d G U . . .
 C4AA C 0.8030(10) 0.2799(3) 0.5093(5) 0.296(10) Uani 1 1 d G U . . .
 H4AA H 0.766451 0.285038 0.526680 0.355 Uiso 1 1 calc R . . . .
 C0AA C 0.8745(12) 0.2724(3) 0.5208(4) 0.294(10) Uani 1 1 d G U . . .
 C1AA C 0.9280(9) 0.2650(3) 0.4954(6) 0.327(11) Uani 1 1 d G U . . .
 H1AA H 0.976807 0.259849 0.503210 0.392 Uiso 1 1 calc R . . . .
 C7 C 0.9100(11) 0.2651(4) 0.4584(5) 0.337(11) Uani 1 1 d DG U . . .
 C56 C 0.8995(12) 0.2698(5) 0.5604(6) 0.262(9) Uani 1 1 d . . . . .
 C1J C 1.3819(10) 0.2776(5) 0.7182(6) 0.494(11) Uani 1 1 d D U . . .
 C1K C 1.3944(12) 0.2510(5) 0.6962(8) 0.494(11) Uani 1 1 d D U . . .
 H1KA H 1.354244 0.248918 0.678090 0.742 Uiso 1 1 calc R . . . .
 H1KB H 1.442559 0.252148 0.683829 0.742 Uiso 1 1 calc R . . . .
 H1KC H 1.394469 0.234758 0.712596 0.742 Uiso 1 1 calc R . . . .
 C1L C 1.4461(10) 0.2794(6) 0.7456(7) 0.494(11) Uani 1 1 d D U . . .
 H1LA H 1.440385 0.296343 0.760495 0.742 Uiso 1 1 calc R . . . .
 H1LB H 1.445551 0.262847 0.761428 0.742 Uiso 1 1 calc R . . . .
 H1LC H 1.493641 0.280238 0.732661 0.742 Uiso 1 1 calc R . . . .
 C8 C 1.2835(17) 0.2802(6) 0.8550(7) 0.462(17) Uani 1 1 d D U . . .
 H8A H 1.327249 0.269661 0.846853 0.692 Uiso 1 1 calc R . . . .
 H8B H 1.293116 0.300372 0.852344 0.692 Uiso 1 1 calc R . . . .
 H8C H 1.273819 0.275925 0.880602 0.692 Uiso 1 1 calc R . . . .
 C12 C 1.2162(16) 0.2722(5) 0.8320(6) 0.419(15) Uani 1 1 d D U . . .
 C1N C 1.1540(14) 0.2895(7) 0.8469(7) 0.458(16) Uani 1 1 d D U . . .
 H1NA H 1.141240 0.282795 0.871312 0.687 Uiso 1 1 calc R . . . .
 H1NB H 1.169814 0.309181 0.848387 0.687 Uiso 1 1 calc R . . . .
 H1NC H 1.110136 0.288013 0.830857 0.687 Uiso 1 1 calc R . . . .
 C1O C 1.206(2) 0.2401(6) 0.8375(9) 0.55(2) Uani 1 1 d D U . . .
 H1OA H 1.248541 0.230147 0.827139 0.822 Uiso 1 1 calc R . . . .
 H1OB H 1.202887 0.236000 0.863634 0.822 Uiso 1 1 calc R . . . .
 H1OC H 1.159782 0.234020 0.825322 0.822 Uiso 1 1 calc R . . . .
 C1F C 0.7030(19) 0.2895(7) 0.4579(9) 0.389(18) Uani 1 1 d . U . . .
 C1H C 0.713(2) 0.3213(8) 0.4609(9) 0.497(15) Uani 1 1 d . U . A 1
 H1HA H 0.738901 0.325765 0.483785 0.746 Uiso 1 1 calc R . . . .
 H1HB H 0.742170 0.328078 0.440333 0.746 Uiso 1 1 calc R . . . .
 H1HC H 0.663673 0.330320 0.460632 0.746 Uiso 1 1 calc R . . . .
 C1I C 0.646(2) 0.2746(6) 0.5011(10) 0.497(15) Uani 1 1 d . U . . .
 H1IA H 0.674670 0.278530 0.523532 0.746 Uiso 1 1 calc R . . . .
 H1IB H 0.597431 0.283695 0.502267 0.746 Uiso 1 1 calc R . . . .
 H1IC H 0.639724 0.254287 0.498500 0.746 Uiso 1 1 calc R . . . .
 C1Q C 0.670(2) 0.2852(6) 0.4287(9) 0.497(15) Uani 1 1 d . U . . .
 H1QA H 0.662480 0.264956 0.425521 0.746 Uiso 1 1 calc R . . . .
 H1QB H 0.621500 0.294657 0.428864 0.746 Uiso 1 1 calc R . . . .
 H1QC H 0.699997 0.292416 0.408565 0.746 Uiso 1 1 calc R . . . .
 C2AA C 0.2387(11) 0.4808(4) 0.9119(3) 0.403(9) Uani 1 1 d . U . . .
 C3AA C 0.1930(9) 0.4978(4) 0.9330(5) 0.403(9) Uani 1 1 d G U . . .
 H3AA H 0.150389 0.506484 0.922317 0.484 Uiso 1 1 calc R . . . .
 C1X C 0.2097(11) 0.5019(3) 0.9696(5) 0.403(9) Uani 1 1 d DG U . . .
 C1 C 0.2721(12) 0.4891(4) 0.9852(3) 0.403(9) Uani 1 1 d G U . . .
 H1 H 0.283507 0.491999 1.010254 0.484 Uiso 1 1 calc R . . . .
 C1S C 0.3177(9) 0.4722(4) 0.9641(5) 0.403(9) Uani 1 1 d DG U . . .
 C5AA C 0.3010(10) 0.4680(3) 0.9275(5) 0.403(9) Uani 1 1 d G U . . .
 H5AA H 0.332210 0.456434 0.913044 0.484 Uiso 1 1 calc R . . . .
 C1V C 0.1732(13) 0.5226(5) 0.9963(6) 0.49(2) Uiso 1 1 d D U . B 1
 C1Y C 0.229(2) 0.5460(8) 1.0064(12) 0.90(4) Uani 1 1 d D U . B 1
 H1YA H 0.273381 0.537796 1.017582 1.346 Uiso 1 1 calc R . . B 1
 H1YB H 0.242435 0.556364 0.984403 1.346 Uiso 1 1 calc R . . B 1
 H1YC H 0.205127 0.558894 1.023716 1.346 Uiso 1 1 calc R . . B 1
 C1Z C 0.1031(19) 0.5351(10) 0.9788(10) 0.90(4) Uani 1 1 d D U . B 1
 H1ZA H 0.116665 0.545407 0.956725 1.346 Uiso 1 1 calc R . . B 1
 H1ZB H 0.068163 0.520033 0.972459 1.346 Uiso 1 1 calc R . . B 1
 H1ZC H 0.079392 0.547969 0.996043 1.346 Uiso 1 1 calc R . . B 1
 C29 C 0.8856(8) 0.34312(17) 0.5888(3) 0.257(4) Uani 1 1 d . U . . .
 H29 H 0.870961 0.362206 0.586783 0.309 Uiso 1 1 calc R . . . .
 C03L C 0.9142(8) 0.3298(2) 0.6206(2) 0.257(4) Uani 1 1 d G U . . .
 N03E N 0.9291(7) 0.30137(19) 0.6119(3) 0.257(4) Uani 1 1 d DG U . . .
 C05L C 0.9097(8) 0.29706(19) 0.5748(3) 0.257(4) Uani 1 1 d DG U . . .
 C49 C 0.8829(8) 0.3229(2) 0.5604(2) 0.257(4) Uani 1 1 d G U . . .
 H49 H 0.866040 0.326020 0.536155 0.309 Uiso 1 1 calc R . . . .
 C1A C 0.9715(14) 0.2594(6) 0.4302(6) 0.50(3) Uani 1 1 d D U . . .
 C1B C 1.0543(19) 0.2684(10) 0.4356(10) 0.79(5) Uani 1 1 d D U . C 1
 H1BA H 1.072863 0.261567 0.459184 1.191 Uiso 1 1 calc R . . C 1
 H1BB H 1.084635 0.260525 0.416039 1.191 Uiso 1 1 calc R . . C 1
 H1BC H 1.057663 0.288945 0.435011 1.191 Uiso 1 1 calc R . . C 1
 C1C C 0.9456(19) 0.2708(8) 0.3927(6) 0.64(3) Uani 1 1 d D U . D 1
 H1CA H 0.984474 0.267238 0.374615 0.966 Uiso 1 1 calc R . . D 1
 H1CB H 0.899362 0.261365 0.385167 0.966 Uiso 1 1 calc R . . D 1
 H1CC H 0.936750 0.291022 0.394507 0.966 Uiso 1 1 calc R . . D 1
 C1D C 0.971(2) 0.2271(5) 0.4235(10) 0.60(3) Uani 1 1 d D U . E 1
 H1DA H 0.987256 0.217426 0.445808 0.903 Uiso 1 1 calc R . . E 1
 H1DB H 0.921050 0.221012 0.416572 0.903 Uiso 1 1 calc R . . E 1
 H1DC H 1.006184 0.222643 0.403826 0.903 Uiso 1 1 calc R . . E 1
 C15 C 0.202(2) 0.0726(9) 0.5748(11) 0.31(3) Uiso 0.44(3) 1 d D U P F 1
 H15A H 0.234428 0.073991 0.596392 0.467 Uiso 0.44(3) 1 calc R . P F 1
 H15B H 0.188780 0.052898 0.570597 0.467 Uiso 0.44(3) 1 calc R . P F 1
 H15C H 0.228430 0.079891 0.553542 0.467 Uiso 0.44(3) 1 calc R . P F 1
 C16 C 0.1251(14) 0.0911(5) 0.5813(5) 0.292(9) Uiso 1 1 d D U . . .
 C17 C 0.150(3) 0.1242(7) 0.5893(9) 0.26(2) Uiso 0.44(3) 1 d D U P F 1
 H17A H 0.105603 0.135646 0.593211 0.386 Uiso 0.44(3) 1 calc R . P F 1
 H17B H 0.182485 0.124977 0.610977 0.386 Uiso 0.44(3) 1 calc R . P F 1
 H17C H 0.177571 0.131487 0.568249 0.386 Uiso 0.44(3) 1 calc R . P F 1
 C19 C 0.0808(10) 0.0785(3) 0.6176(5) 0.208(6) Uiso 1 1 d D U . . .
 C20 C 0.068(2) 0.0896(10) 0.5458(10) 0.31(3) Uiso 0.44(3) 1 d D U P F 1
 H20A H 0.023115 0.100836 0.550768 0.469 Uiso 0.44(3) 1 calc R . P F 1
 H20B H 0.092952 0.097108 0.524306 0.469 Uiso 0.44(3) 1 calc R . P F 1
 H20C H 0.053303 0.070114 0.541361 0.469 Uiso 0.44(3) 1 calc R . P F 1
 C20A C 0.066(2) 0.1162(9) 0.5671(11) 0.31(2) Uiso 0.56(3) 1 d . . P F 2
 H20D H 0.014924 0.109121 0.567898 0.462 Uiso 0.56(3) 1 calc R . P F 2
 H20E H 0.071149 0.132593 0.582963 0.462 Uiso 0.56(3) 1 calc R . P F 2
 H20F H 0.078398 0.121469 0.542014 0.462 Uiso 0.56(3) 1 calc R . P F 2
 C15A C 0.128(2) 0.0633(8) 0.5563(10) 0.29(2) Uiso 0.56(3) 1 d . . P F 2
 H15D H 0.078071 0.054739 0.555232 0.437 Uiso 0.56(3) 1 calc R . P F 2
 H15E H 0.143332 0.068407 0.531604 0.437 Uiso 0.56(3) 1 calc R . P F 2
 H15F H 0.163571 0.049949 0.566749 0.437 Uiso 0.56(3) 1 calc R . P F 2
 C17A C 0.1952(18) 0.1004(8) 0.5803(9) 0.247(16) Uiso 0.56(3) 1 d . . P F 2
 H17D H 0.199552 0.117546 0.594942 0.371 Uiso 0.56(3) 1 calc R . P F 2
 H17E H 0.228912 0.086072 0.590189 0.371 Uiso 0.56(3) 1 calc R . P F 2
 H17F H 0.208672 0.104530 0.555044 0.371 Uiso 0.56(3) 1 calc R . P F 2
 C9AA C 0.419(2) 0.4347(6) 0.9639(9) 0.73(2) Uani 1 1 d D U . G 1
 H9AA H 0.404063 0.434573 0.938125 1.094 Uiso 1 1 calc R . . G 1
 H9AB H 0.473273 0.435432 0.966025 1.094 Uiso 1 1 calc R . . G 1
 H9AC H 0.400303 0.417643 0.975709 1.094 Uiso 1 1 calc R . . G 1
 C8AA C 0.4554(15) 0.4855(8) 0.9647(9) 0.73(2) Uani 1 1 d D U . G 1
 H8AA H 0.453948 0.485523 0.937979 1.094 Uiso 1 1 calc R . . G 1
 H8AB H 0.443298 0.504297 0.973693 1.094 Uiso 1 1 calc R . . G 1
 H8AC H 0.505432 0.480175 0.973181 1.094 Uiso 1 1 calc R . . G 1
 C7AA C 0.3857(12) 0.4599(5) 0.9821(6) 0.73(2) Uani 1 1 d D U . G 1
 C0BA C 0.4000(18) 0.4643(8) 1.0203(5) 0.73(2) Uani 1 1 d D U . G 1
 H0BA H 0.374919 0.481519 1.028160 1.094 Uiso 1 1 calc R . . G 1
 H0BB H 0.380986 0.448355 1.034177 1.094 Uiso 1 1 calc R . . G 1
 H0BC H 0.453956 0.466144 1.024493 1.094 Uiso 1 1 calc R . . G 1
 C1BA C 1.3864(12) 0.3026(5) 0.6919(7) 0.494(11) Uani 1 1 d D . . . .
 H1BD H 1.378532 0.320095 0.705405 0.742 Uiso 1 1 calc R . . . .
 H1BE H 1.435777 0.303033 0.680567 0.742 Uiso 1 1 calc R . . . .
 H1BF H 1.347821 0.300760 0.672926 0.742 Uiso 1 1 calc R . . . .
 C54 C 0.154(3) 0.5063(8) 1.0311(8) 0.90(4) Uani 1 1 d D U . B 1
 H54A H 0.200265 0.498466 1.041693 1.346 Uiso 1 1 calc R . . B 1
 H54B H 0.130978 0.518926 1.048629 1.346 Uiso 1 1 calc R . . B 1
 H54C H 0.119749 0.490989 1.025045 1.346 Uiso 1 1 calc R . . B 1

loop_
  _atom_site_aniso_label
  _atom_site_aniso_U_11
  _atom_site_aniso_U_22
  _atom_site_aniso_U_33
  _atom_site_aniso_U_23
  _atom_site_aniso_U_13
  _atom_site_aniso_U_12
 Cu01 0.1316(11) 0.1251(10) 0.1402(13) 0.0005(9) -0.0664(9) 0.0015(8)
 Cu02 0.1608(13) 0.1409(11) 0.1568(14) 0.0129(10) -0.0790(11) -0.0138(9)
 Cu03 0.285(2) 0.1494(13) 0.1527(14) 0.0139(11) -0.0634(14) 0.0090(13)
 N004 0.109(7) 0.122(8) 0.160(12) 0.000(7) -0.039(8) 0.011(6)
 N005 0.192(12) 0.143(8) 0.146(10) 0.027(7) -0.112(10) -0.036(8)
 N006 0.229(16) 0.098(6) 0.105(7) 0.005(5) -0.114(10) -0.006(7)
 N007 0.119(11) 0.117(6) 0.203(15) 0.008(7) -0.118(11) -0.018(6)
 N008 0.137(4) 0.120(4) 0.156(5) 0.001(3) -0.072(4) 0.006(3)
 N009 0.166(10) 0.140(9) 0.129(8) 0.010(8) -0.061(9) -0.041(9)
 N00A 0.153(10) 0.165(13) 0.154(9) 0.024(8) -0.038(8) -0.018(8)
 N00B 0.115(7) 0.136(9) 0.149(10) -0.010(7) -0.063(7) 0.004(7)
 C00C 0.133(16) 0.159(14) 0.156(13) -0.047(10) -0.018(11) 0.046(14)
 N00D 0.135(9) 0.187(15) 0.155(9) 0.018(8) -0.041(7) 0.032(8)
 C00E 0.088(11) 0.169(16) 0.188(14) 0.017(12) -0.045(10) -0.006(11)
 C00F 0.21(3) 0.118(9) 0.135(15) -0.031(8) 0.029(17) 0.013(11)
 C00G 0.064(9) 0.105(9) 0.34(3) -0.055(13) -0.022(17) 0.012(6)
 C00H 0.093(9) 0.136(8) 0.142(13) -0.005(7) -0.032(8) -0.010(7)
 C00I 0.162(11) 0.114(17) 0.17(2) 0.028(17) 0.004(11) 0.022(10)
 C00J 0.143(12) 0.151(13) 0.109(12) 0.010(11) -0.047(11) -0.021(11)
 C00K 0.137(4) 0.120(4) 0.156(5) 0.001(3) -0.072(4) 0.006(3)
 C00M 0.112(11) 0.138(9) 0.233(17) -0.008(11) -0.143(14) 0.015(8)
 C00N 0.151(16) 0.146(11) 0.106(11) -0.002(9) -0.063(12) -0.026(10)
 C00O 0.074(11) 0.100(9) 0.27(3) 0.018(11) -0.078(14) 0.017(8)
 C00P 0.140(14) 0.135(10) 0.183(19) 0.023(10) -0.093(16) -0.046(8)
 C00Q 0.141(14) 0.138(10) 0.104(10) -0.009(9) -0.061(12) -0.017(9)
 C00R 0.158(12) 0.174(10) 0.165(13) 0.023(9) -0.041(8) 0.019(10)
 C01D 0.155(12) 0.166(10) 0.160(11) -0.004(8) -0.055(7) -0.016(7)
 C016 0.142(9) 0.149(10) 0.168(10) 0.003(7) -0.059(7) -0.010(7)
 C79 0.139(10) 0.142(10) 0.187(13) 0.013(9) -0.047(8) -0.002(9)
 C02B 0.148(13) 0.179(11) 0.215(14) -0.010(10) -0.030(8) 0.016(8)
 C021 0.171(12) 0.190(13) 0.176(11) 0.009(9) -0.022(9) 0.011(10)
 C00S 0.189(16) 0.19(2) 0.141(14) 0.018(15) -0.070(13) 0.037(14)
 C00T 0.119(12) 0.144(12) 0.133(14) 0.012(11) -0.072(11) -0.014(10)
 C00U 0.113(12) 0.137(9) 0.136(14) -0.024(8) -0.075(11) 0.007(8)
 C00V 0.164(18) 0.160(11) 0.134(12) 0.025(9) -0.079(14) -0.015(9)
 C00W 0.123(11) 0.156(14) 0.184(17) 0.057(14) -0.087(11) -0.010(10)
 C00X 0.142(14) 0.193(12) 0.117(13) -0.035(9) -0.057(12) 0.000(10)
 C00Z 0.124(11) 0.109(9) 0.143(13) -0.017(8) -0.041(11) 0.015(8)
 C010 0.171(12) 0.140(18) 0.139(16) 0.029(17) -0.008(10) 0.021(10)
 C011 0.145(11) 0.19(2) 0.126(16) 0.002(19) -0.005(9) 0.010(11)
 C012 0.131(15) 0.153(14) 0.186(14) -0.002(12) -0.108(12) -0.004(13)
 C013 0.128(10) 0.125(10) 0.226(16) -0.024(12) -0.058(12) 0.013(8)
 C014 0.181(18) 0.151(11) 0.156(13) -0.026(10) -0.012(14) -0.013(12)
 C015 0.137(4) 0.120(4) 0.156(5) 0.001(3) -0.072(4) 0.006(3)
 N017 0.228(14) 0.187(12) 0.165(11) -0.019(11) -0.101(12) -0.002(11)
 C018 0.130(14) 0.161(15) 0.165(17) 0.005(17) -0.055(12) 0.019(12)
 C019 0.137(4) 0.120(4) 0.156(5) 0.001(3) -0.072(4) 0.006(3)
 C01A 0.140(14) 0.155(11) 0.144(15) -0.018(10) -0.065(12) -0.008(9)
 C01B 0.150(14) 0.163(18) 0.178(15) 0.007(13) 0.003(13) -0.023(13)
 C01C 0.123(13) 0.176(13) 0.182(14) -0.001(11) -0.040(14) -0.029(12)
 C01E 0.088(11) 0.140(11) 0.20(2) -0.027(11) -0.052(12) 0.028(10)
 C01F 0.149(18) 0.137(9) 0.131(17) 0.018(9) -0.106(14) -0.020(10)
 C01G 0.126(10) 0.168(11) 0.150(13) 0.011(9) -0.045(10) -0.004(7)
 C03D 0.143(11) 0.316(19) 0.118(10) 0.008(10) -0.066(8) -0.040(10)
 C02N 0.190(15) 0.233(15) 0.144(10) 0.022(11) -0.075(10) -0.016(11)
 C02G 0.130(11) 0.177(11) 0.163(11) 0.009(9) -0.070(9) 0.002(9)
 C01Y 0.120(9) 0.160(9) 0.140(8) -0.003(7) -0.069(8) 0.001(7)
 C01H 0.115(10) 0.122(12) 0.24(2) -0.024(14) -0.065(14) 0.004(9)
 C01I 0.137(4) 0.120(4) 0.156(5) 0.001(3) -0.072(4) 0.006(3)
 C01J 0.145(12) 0.120(12) 0.199(12) 0.033(9) -0.041(10) 0.035(11)
 C05N 0.203(18) 0.148(15) 0.65(5) 0.00(2) 0.07(2) 0.041(17)
 C054 0.166(17) 0.168(19) 0.82(6) 0.03(2) 0.09(2) 0.072(14)
 C02Y 0.204(18) 0.112(13) 0.214(14) 0.013(10) -0.016(11) -0.002(14)
 C041 0.176(14) 0.133(12) 0.32(2) 0.010(12) 0.018(13) 0.078(15)
 C03U 0.177(17) 0.167(18) 0.31(2) 0.063(13) 0.054(14) 0.019(12)
 C01K 0.143(14) 0.18(2) 0.22(2) -0.049(16) -0.047(15) 0.015(14)
 C01L 0.167(15) 0.18(2) 0.131(15) 0.006(13) -0.061(12) 0.002(15)
 C01M 0.142(11) 0.143(11) 0.162(12) 0.009(10) -0.071(10) 0.011(9)
 C01N 0.20(2) 0.136(13) 0.244(19) -0.024(12) -0.119(18) 0.020(13)
 N01O 0.325(16) 0.154(13) 0.173(12) -0.001(10) -0.087(10) 0.025(10)
 C01P 0.077(11) 0.157(11) 0.153(15) -0.001(10) -0.048(15) 0.006(9)
 C01Q 0.197(15) 0.144(14) 0.157(13) 0.026(12) -0.031(11) 0.022(13)
 C01R 0.182(15) 0.140(13) 0.137(12) 0.021(11) -0.017(11) 0.040(12)
 C01S 0.186(18) 0.181(14) 0.151(16) 0.011(12) -0.033(17) 0.014(12)
 C03M 0.202(18) 0.205(16) 0.170(17) 0.020(12) -0.067(14) 0.047(14)
 C03Q 0.21(2) 0.34(3) 0.22(2) -0.03(2) -0.070(19) 0.09(2)
 C03A 0.191(14) 0.179(12) 0.176(15) -0.028(10) -0.086(12) -0.015(10)
 C01T 0.122(10) 0.166(10) 0.145(13) -0.069(11) -0.030(13) -0.002(8)
 C01U 0.116(10) 0.137(9) 0.166(12) -0.019(9) -0.098(9) 0.035(9)
 C01V 0.142(10) 0.160(12) 0.192(13) 0.002(8) -0.073(11) -0.002(8)
 C01W 0.161(15) 0.140(19) 0.200(19) -0.003(18) -0.095(14) 0.024(13)
 C01X 0.132(10) 0.162(12) 0.164(14) 0.022(12) -0.059(11) -0.007(8)
 C01Z 0.193(13) 0.133(12) 0.152(11) 0.012(10) -0.051(11) 0.007(10)
 C022 0.148(11) 0.172(12) 0.163(12) 0.021(9) -0.072(9) 0.010(8)
 C023 0.141(15) 0.166(10) 0.121(13) -0.005(9) -0.050(11) -0.004(8)
 C024 0.217(14) 0.102(16) 0.17(2) -0.006(15) -0.017(12) -0.010(9)
 C025 0.147(17) 0.159(15) 0.185(14) 0.038(10) -0.080(13) -0.040(16)
 C026 0.220(17) 0.161(12) 0.218(16) 0.027(12) -0.004(14) -0.025(11)
 C027 0.109(12) 0.119(10) 0.21(2) -0.057(12) -0.013(13) 0.011(9)
 C028 0.123(10) 0.158(11) 0.139(12) 0.011(10) -0.051(10) -0.016(9)
 C029 0.114(14) 0.158(11) 0.183(16) -0.021(11) -0.035(13) -0.002(11)
 C02A 0.150(10) 0.136(15) 0.142(15) 0.002(15) -0.004(9) 0.015(9)
 C02C 0.223(17) 0.131(12) 0.154(13) -0.009(13) -0.096(11) 0.018(13)
 C02D 0.108(13) 0.176(13) 0.193(14) 0.018(10) -0.034(11) -0.008(9)
 C02E 0.078(10) 0.28(2) 0.26(2) 0.11(2) -0.063(12) -0.065(13)
 C02F 0.23(2) 0.122(10) 0.154(11) -0.038(8) -0.071(13) 0.003(11)
 C02H 0.190(13) 0.18(2) 0.146(18) 0.045(16) -0.017(10) 0.014(11)
 C02I 0.140(17) 0.161(15) 0.197(17) 0.036(11) -0.064(14) 0.017(15)
 C02J 0.126(12) 0.180(12) 0.131(12) 0.011(10) -0.061(14) -0.011(9)
 C02K 0.142(16) 0.193(19) 0.185(13) 0.022(11) -0.110(14) -0.049(12)
 C02L 0.107(9) 0.080(9) 0.31(3) -0.025(12) -0.019(13) 0.024(7)
 C02M 0.174(15) 0.098(13) 0.248(17) 0.032(13) 0.046(15) 0.006(12)
 C02O 0.151(13) 0.202(15) 0.163(13) -0.016(11) -0.101(11) -0.012(12)
 C02P 0.180(14) 0.167(12) 0.154(12) -0.002(10) -0.087(12) 0.005(11)
 C02Q 0.210(16) 0.148(13) 0.200(14) 0.045(12) -0.057(15) -0.041(11)
 C02R 0.167(11) 0.155(14) 0.155(14) 0.040(17) -0.010(10) -0.005(10)
 C02S 0.168(15) 0.18(2) 0.189(14) 0.035(13) -0.032(11) -0.021(16)
 C04Q 0.28(3) 0.094(14) 0.37(3) 0.019(12) -0.03(2) -0.014(13)
 C04X 0.25(2) 0.158(16) 0.39(3) 0.030(18) -0.018(17) 0.03(2)
 C020 0.192(17) 0.135(17) 0.217(16) 0.068(12) -0.064(13) -0.064(14)
 C03F 0.21(2) 0.107(15) 0.37(2) 0.034(12) 0.012(17) -0.002(12)
 C04C 0.168(14) 0.137(13) 0.40(3) 0.038(15) -0.006(14) 0.020(16)
 C02T 0.29(4) 0.25(3) 0.180(17) -0.035(17) -0.06(2) 0.17(3)
 C02U 0.130(8) 0.192(12) 0.175(12) 0.001(8) -0.058(8) -0.020(8)
 C02W 0.192(13) 0.144(12) 0.153(14) 0.024(16) -0.003(10) 0.005(10)
 C02X 0.131(11) 0.175(13) 0.197(16) 0.054(15) -0.077(12) 0.004(10)
 C02Z 0.161(14) 0.169(15) 0.207(14) 0.057(12) -0.042(12) 0.049(13)
 C030 0.164(16) 0.167(11) 0.160(12) 0.013(10) -0.020(11) 0.000(9)
 C031 0.139(9) 0.181(12) 0.221(14) -0.019(9) -0.072(9) 0.007(8)
 C032 0.174(15) 0.193(13) 0.214(17) 0.061(14) -0.135(16) -0.034(11)
 C033 0.245(16) 0.129(15) 0.23(2) 0.014(15) -0.061(15) 0.006(11)
 C034 0.202(15) 0.150(13) 0.173(12) -0.007(11) -0.051(11) -0.024(13)
 C035 0.175(14) 0.140(14) 0.219(14) 0.018(11) 0.028(11) 0.004(12)
 C036 0.25(2) 0.225(16) 0.144(14) 0.042(13) -0.080(15) -0.057(14)
 C037 0.156(15) 0.221(18) 0.144(13) -0.015(18) -0.034(12) -0.029(14)
 C038 0.089(12) 0.268(19) 0.28(2) -0.028(15) -0.004(15) -0.035(11)
 C039 0.103(12) 0.208(16) 0.26(2) 0.014(14) -0.013(14) -0.048(11)
 C03B 0.157(10) 0.163(12) 0.251(16) -0.030(9) -0.094(12) 0.017(8)
 C03C 0.254(17) 0.152(17) 0.163(17) 0.038(14) -0.018(13) 0.030(13)
 C03G 0.177(15) 0.126(14) 0.200(14) 0.034(13) 0.011(13) 0.030(13)
 C03H 0.173(14) 0.152(16) 0.279(19) 0.044(15) -0.055(12) 0.009(13)
 C03I 0.198(15) 0.165(13) 0.144(12) -0.050(11) -0.019(11) 0.002(11)
 C03N 0.153(12) 0.215(15) 0.220(15) 0.003(11) -0.092(10) 0.032(9)
 C03O 0.202(19) 0.155(12) 0.22(2) -0.001(13) -0.143(18) -0.041(11)
 C03P 0.144(14) 0.162(12) 0.212(16) -0.039(11) -0.093(13) 0.038(11)
 C03R 0.241(17) 0.27(2) 0.37(3) -0.108(16) -0.19(2) 0.077(15)
 C03S 0.150(10) 0.175(12) 0.244(14) -0.029(9) -0.090(10) 0.004(8)
 C03T 0.148(14) 0.200(16) 0.31(3) 0.093(17) -0.026(16) -0.088(11)
 C03V 0.145(13) 0.264(19) 0.208(16) -0.004(14) -0.103(15) 0.043(14)
 C03W 0.123(15) 0.24(2) 0.25(2) 0.045(17) -0.096(15) 0.009(16)
 C03X 0.44(3) 0.20(2) 0.24(2) 0.02(2) -0.18(2) 0.032(19)
 C03Y 0.154(11) 0.309(16) 0.136(12) -0.088(13) -0.038(11) 0.012(12)
 C03Z 0.29(2) 0.27(2) 0.146(14) 0.048(13) -0.034(16) -0.131(18)
 C040 0.280(18) 0.148(17) 0.160(18) 0.003(12) -0.019(13) 0.018(12)
 C042 0.143(12) 0.175(16) 0.268(19) -0.005(15) -0.046(12) -0.019(12)
 C043 0.37(2) 0.115(12) 0.212(18) 0.007(16) -0.077(17) 0.025(12)
 C044 0.212(13) 0.199(14) 0.205(14) -0.023(9) -0.080(13) 0.048(11)
 C047 0.46(3) 0.175(18) 0.22(2) -0.039(17) -0.18(2) 0.023(18)
 C049 0.20(2) 0.146(13) 0.280(19) 0.070(12) -0.130(18) -0.021(13)
 C04A 0.226(13) 0.213(14) 0.269(18) -0.049(11) -0.133(13) 0.044(12)
 C04B 0.31(2) 0.157(13) 0.159(15) 0.018(15) -0.038(13) 0.014(12)
 C04G 0.28(2) 0.261(18) 0.218(15) 0.075(15) -0.072(15) -0.135(15)
 C04H 0.232(19) 0.34(3) 0.33(2) -0.088(17) -0.184(18) 0.099(15)
 C04I 0.207(13) 0.250(18) 0.31(2) -0.054(14) -0.159(14) 0.037(12)
 C04J 0.67(5) 0.141(18) 0.23(2) 0.024(15) -0.02(3) 0.10(2)
 C04K 0.218(18) 0.52(4) 0.193(17) -0.02(2) -0.060(15) -0.21(2)
 C04L 0.82(6) 0.110(15) 0.24(2) 0.026(15) -0.30(3) 0.00(2)
 C04M 0.58(4) 0.23(2) 0.160(16) -0.026(17) -0.12(2) 0.04(2)
 C04P 0.239(17) 0.275(19) 0.30(2) 0.036(16) -0.160(17) -0.006(14)
 C04R 0.28(2) 0.222(17) 0.32(2) -0.065(18) -0.077(18) 0.016(15)
 C04U 0.221(18) 0.28(2) 0.223(16) 0.014(15) -0.086(14) -0.062(16)
 C051 0.204(18) 0.222(17) 0.35(3) -0.006(15) -0.03(2) -0.038(17)
 C03J 0.077(9) 0.166(12) 0.37(3) 0.028(15) -0.056(14) -0.010(9)
 C04T 0.54(6) 0.24(2) 0.23(2) 0.015(18) -0.01(3) 0.01(2)
 C1P 0.141(14) 0.41(3) 0.42(3) 0.12(2) -0.175(16) -0.034(16)
 C04Y 0.18(2) 0.23(2) 0.65(6) 0.10(3) -0.15(3) -0.014(17)
 C9 0.165(16) 0.34(3) 0.59(4) -0.04(3) -0.035(18) 0.018(19)
 C05F 0.227(16) 0.64(3) 0.137(12) -0.050(17) -0.030(11) 0.19(2)
 C05H 0.231(9) 0.550(16) 0.324(11) 0.232(10) -0.162(8) -0.157(9)
 C69 0.231(9) 0.550(16) 0.324(11) 0.232(10) -0.162(8) -0.157(9)
 C05K 0.231(9) 0.550(16) 0.324(11) 0.232(10) -0.162(8) -0.157(9)
 C064 0.231(9) 0.550(16) 0.324(11) 0.232(10) -0.162(8) -0.157(9)
 C046 0.231(9) 0.550(16) 0.324(11) 0.232(10) -0.162(8) -0.157(9)
 C048 0.231(9) 0.550(16) 0.324(11) 0.232(10) -0.162(8) -0.157(9)
 C05J 0.36(3) 0.56(4) 0.30(3) 0.19(3) 0.05(2) 0.32(3)
 C05M 0.108(10) 0.120(10) 0.170(16) -0.029(11) -0.084(11) 0.019(9)
 C05P 0.38(3) 0.338(16) 0.27(2) -0.136(18) -0.03(2) 0.098(17)
 C05R 0.152(11) 0.57(3) 0.249(19) -0.08(2) 0.037(12) -0.029(16)
 C22 0.145(15) 0.150(15) 1.20(10) 0.12(3) -0.11(3) 0.023(12)
 C55 0.30(3) 0.41(3) 0.49(4) -0.27(3) -0.24(3) 0.23(2)
 C2 0.38(2) 0.42(2) 0.143(10) -0.061(12) -0.126(12) 0.14(2)
 C3 0.289(18) 0.282(15) 0.171(12) -0.047(13) -0.127(12) 0.042(16)
 C4 0.242(17) 0.290(19) 0.164(16) -0.014(14) -0.092(14) 0.057(14)
 C5 0.249(16) 0.296(18) 0.216(15) -0.006(14) -0.099(11) -0.002(14)
 C6 0.42(3) 0.290(15) 0.33(2) -0.098(16) -0.24(2) 0.076(17)
 C6AA 0.46(4) 0.31(2) 0.64(4) 0.13(3) 0.22(3) -0.07(2)
 C10 0.32(2) 0.30(2) 0.38(3) 0.195(18) 0.022(18) 0.081(18)
 C11 0.27(2) 0.206(16) 0.26(2) 0.104(15) -0.011(16) 0.057(15)
 C13 0.55(4) 0.77(5) 0.41(3) 0.40(3) 0.03(3) 0.11(4)
 C14 0.37(3) 0.41(3) 0.67(4) 0.26(3) 0.19(3) 0.16(3)
 C24 0.43(3) 0.40(2) 0.26(2) -0.046(19) -0.09(2) -0.02(2)
 C1E 0.45(3) 0.30(2) 0.28(2) -0.05(2) -0.10(2) 0.03(2)
 C4AA 0.42(3) 0.235(15) 0.224(16) -0.057(13) -0.194(17) 0.049(16)
 C0AA 0.39(3) 0.259(18) 0.23(2) -0.013(16) -0.10(2) -0.01(2)
 C1AA 0.34(2) 0.39(2) 0.25(2) -0.01(2) -0.11(2) -0.011(19)
 C7 0.34(3) 0.42(2) 0.25(2) -0.04(2) -0.04(2) 0.04(2)
 C56 0.34(2) 0.25(2) 0.196(17) -0.039(17) -0.108(16) -0.009(17)
 C1J 0.201(10) 0.58(3) 0.71(3) -0.08(2) 0.057(14) 0.030(16)
 C1K 0.201(10) 0.58(3) 0.71(3) -0.08(2) 0.057(14) 0.030(16)
 C1L 0.201(10) 0.58(3) 0.71(3) -0.08(2) 0.057(14) 0.030(16)
 C8 0.34(3) 0.70(5) 0.34(3) -0.04(3) -0.07(2) -0.03(3)
 C12 0.36(3) 0.51(3) 0.38(3) 0.06(3) -0.144(19) -0.03(2)
 C1N 0.42(3) 0.66(4) 0.30(2) -0.08(3) -0.17(2) 0.02(3)
 C1O 0.61(5) 0.55(3) 0.48(4) 0.19(3) -0.15(4) -0.05(3)
 C1F 0.46(4) 0.35(3) 0.35(3) -0.01(3) -0.33(3) 0.09(3)
 C1H 0.61(3) 0.46(3) 0.42(2) -0.06(2) -0.34(2) 0.13(2)
 C1I 0.61(3) 0.46(3) 0.42(2) -0.06(2) -0.34(2) 0.13(2)
 C1Q 0.61(3) 0.46(3) 0.42(2) -0.06(2) -0.34(2) 0.13(2)
 C2AA 0.56(2) 0.477(19) 0.177(8) 0.004(10) -0.045(12) -0.257(16)
 C3AA 0.56(2) 0.477(19) 0.177(8) 0.004(10) -0.045(12) -0.257(16)
 C1X 0.56(2) 0.477(19) 0.177(8) 0.004(10) -0.045(12) -0.257(16)
 C1 0.56(2) 0.477(19) 0.177(8) 0.004(10) -0.045(12) -0.257(16)
 C1S 0.56(2) 0.477(19) 0.177(8) 0.004(10) -0.045(12) -0.257(16)
 C5AA 0.56(2) 0.477(19) 0.177(8) 0.004(10) -0.045(12) -0.257(16)
 C1Y 1.08(8) 0.82(6) 0.80(6) 0.03(4) 0.62(7) 0.13(6)
 C1Z 1.08(8) 0.82(6) 0.80(6) 0.03(4) 0.62(7) 0.13(6)
 C29 0.396(10) 0.163(6) 0.210(7) 0.004(5) -0.153(7) 0.006(7)
 C03L 0.396(10) 0.163(6) 0.210(7) 0.004(5) -0.153(7) 0.006(7)
 N03E 0.396(10) 0.163(6) 0.210(7) 0.004(5) -0.153(7) 0.006(7)
 C05L 0.396(10) 0.163(6) 0.210(7) 0.004(5) -0.153(7) 0.006(7)
 C49 0.396(10) 0.163(6) 0.210(7) 0.004(5) -0.153(7) 0.006(7)
 C1A 0.43(4) 0.74(5) 0.32(3) -0.16(4) -0.16(4) 0.12(4)
 C1B 0.62(6) 1.36(11) 0.40(5) -0.20(6) -0.18(5) -0.27(7)
 C1C 0.73(7) 0.89(7) 0.31(3) 0.00(4) -0.21(4) -0.31(6)
 C1D 0.51(5) 0.75(5) 0.54(6) -0.20(5) 0.03(5) 0.12(5)
 C9AA 0.82(4) 0.94(5) 0.42(2) 0.12(3) -0.34(3) -0.05(4)
 C8AA 0.82(4) 0.94(5) 0.42(2) 0.12(3) -0.34(3) -0.05(4)
 C7AA 0.82(4) 0.94(5) 0.42(2) 0.12(3) -0.34(3) -0.05(4)
 C0BA 0.82(4) 0.94(5) 0.42(2) 0.12(3) -0.34(3) -0.05(4)
 C1BA 0.201(10) 0.58(3) 0.71(3) -0.08(2) 0.057(14) 0.030(16)
 C54 1.08(8) 0.82(6) 0.80(6) 0.03(4) 0.62(7) 0.13(6)

_geom_special_details
;
 All esds (except the esd in the dihedral angle between two l.s. planes)
 are estimated using the full covariance matrix.  The cell esds are taken
 into account individually in the estimation of esds in distances, angles
 and torsion angles; correlations between esds in cell parameters are only
 used when they are defined by crystal symmetry.  An approximate (isotropic)
 treatment of cell esds is used for estimating esds involving l.s. planes.
;
loop_
  _geom_bond_atom_site_label_1
  _geom_bond_atom_site_label_2
  _geom_bond_distance
  _geom_bond_site_symmetry_2
  _geom_bond_publ_flag
 Cu01 N004 1.970(10) . ?
 Cu01 N006 2.007(11) . ?
 Cu01 N007 1.971(14) . ?
 Cu01 N009 2.007(12) . ?
 Cu02 N005 2.000(11) . ?
 Cu02 N008 1.937(10) . ?
 Cu02 N00B 1.941(10) . ?
 Cu02 N017 1.964(17) . ?
 Cu03 N00A 1.910(12) . ?
 Cu03 N00D 1.912(13) . ?
 Cu03 N01O 1.971(13) . ?
 Cu03 N03E 1.917(7) . ?
 N004 C00J 1.329(15) . ?
 N004 C00T 1.367(16) . ?
 N005 C00P 1.401(17) . ?
 N005 C03O 1.45(2) . ?
 N006 C00G 1.435(17) . ?
 N006 C00O 1.42(2) . ?
 N007 C01F 1.345(19) . ?
 N007 C01P 1.320(17) . ?
 N008 C00K 1.425(13) . ?
 N008 C019 1.380(13) . ?
 N009 C027 1.381(18) . ?
 N009 C02L 1.404(13) . ?
 N00A C01B 1.382(16) . ?
 N00A C03G 1.305(18) . ?
 N00B C01H 1.444(17) . ?
 N00B C05M 1.405(15) . ?
 C00C C00E 1.277(16) . ?
 C00C C00F 1.44(2) . ?
 C00C C02F 1.433(18) . ?
 N00D C01R 1.380(15) . ?
 N00D C02M 1.36(2) . ?
 C00E H00E 0.9500 . ?
 C00E C01N 1.41(2) . ?
 C00F C00G 1.38(2) . ?
 C00F C01F 1.42(2) . ?
 C00G C00M 1.54(2) . ?
 C00H H00H 0.9500 . ?
 C00H C00Q 1.443(14) . ?
 C00H C00U 1.412(14) . ?
 C00I C010 1.359(18) . ?
 C00I C011 1.441(19) . ?
 C00I C02R 1.373(19) . ?
 C00J C00W 1.403(17) . ?
 C00J C01X 1.452(16) . ?
 C00K C00Z 1.406(15) . ?
 C00K C015 1.373(14) . ?
 C00M H00M 0.9500 . ?
 C00M C014 1.342(16) . ?
 C00N C00T 1.367(16) . ?
 C00N C01G 1.501(17) . ?
 C00N C01P 1.402(18) . ?
 C00O C014 1.416(19) . ?
 C00O C01E 1.332(18) . ?
 C00P C00V 1.293(17) . ?
 C00P C032 1.49(2) . ?
 C00Q C01A 1.336(15) . ?
 C00Q C01U 1.467(16) . ?
 C00R C01D 1.3900 . ?
 C00R C021 1.3900 . ?
 C00R C026 1.519(16) . ?
 C01D H01D 0.9500 . ?
 C01D C016 1.3900 . ?
 C016 H016 0.9500 . ?
 C016 C79 1.3900 . ?
 C79 C02B 1.3900 . ?
 C79 C01Q 1.503(17) . ?
 C02B H02B 0.9500 . ?
 C02B C021 1.3900 . ?
 C021 H021 0.9500 . ?
 C00S C01H 1.340(19) . ?
 C00S C02Q 1.30(2) . ?
 C00S C020 1.47(2) . ?
 C00T C028 1.484(17) . ?
 C00U C00Z 1.529(16) . ?
 C00U C01T 1.371(14) . ?
 C00V C019 1.402(18) . ?
 C00V C025 1.50(2) . ?
 C00W C01J 1.496(18) . ?
 C00W C02L 1.41(2) . ?
 C00X C01A 1.463(16) . ?
 C00X C01T 1.362(16) . ?
 C00X C03Y 1.488(18) . ?
 C00Z C05M 1.408(15) . ?
 C010 C024 1.348(18) . ?
 C010 C02S 1.48(2) . ?
 C011 C02A 1.382(17) . ?
 C011 C02W 1.416(17) . ?
 C012 H012 0.9500 . ?
 C012 C025 1.342(17) . ?
 C012 C02K 1.437(19) . ?
 C013 H013 0.9500 . ?
 C013 C01H 1.53(2) . ?
 C013 C01M 1.341(15) . ?
 C014 H014 0.9500 . ?
 C015 H015 0.9500 . ?
 C015 C01I 1.344(12) . ?
 N017 C02Q 1.365(18) . ?
 N017 C03T 1.36(3) . ?
 C018 C01L 1.279(17) . ?
 C018 C02O 1.49(2) . ?
 C018 C037 1.48(2) . ?
 C019 C01I 1.410(14) . ?
 C01A H01A 0.9500 . ?
 C01B C01Q 1.383(17) . ?
 C01B C02Z 1.456(19) . ?
 C01C C026 1.455(18) . ?
 C01C C029 1.454(17) . ?
 C01C C02D 1.428(17) . ?
 C01E C01S 1.54(2) . ?
 C01E C027 1.375(19) . ?
 C01F C023 1.406(17) . ?
 C01G C03D 1.365(15) . ?
 C01G C01Y 1.369(15) . ?
 C03D H03D 0.9500 . ?
 C03D C19 1.425(19) . ?
 C02N H02N 0.9500 . ?
 C02N C02G 1.347(16) . ?
 C02N C19 1.422(19) . ?
 C02G C01Y 1.400(16) . ?
 C02G C02P 1.530(18) . ?
 C01Y H01Y 0.9500 . ?
 C01I H01I 0.9500 . ?
 C01J C05N 1.3900 . ?
 C01J C03U 1.3900 . ?
 C05N H05N 0.9500 . ?
 C05N C054 1.3900 . ?
 C054 H054 0.9500 . ?
 C054 C02Y 1.3900 . ?
 C02Y C041 1.3900 . ?
 C02Y C02A 1.481(15) . ?
 C041 H041 0.9500 . ?
 C041 C03U 1.3900 . ?
 C03U H03U 0.9500 . ?
 C01K H01K 0.9500 . ?
 C01K C01W 1.35(2) . ?
 C01K C037 1.34(2) . ?
 C01L H01L 0.9500 . ?
 C01L C02C 1.391(18) . ?
 C01M H01M 0.9500 . ?
 C01M C05M 1.448(16) . ?
 C01N H01N 0.9500 . ?
 C01N C02T 1.49(4) . ?
 N01O C033 1.427(17) . ?
 N01O C04L 1.324(19) . ?
 C01P C02J 1.370(15) . ?
 C01Q C033 1.44(2) . ?
 C01R C01Z 1.433(17) . ?
 C01R C034 1.415(16) . ?
 C01S C03M 1.40(2) . ?
 C01S C03A 1.324(18) . ?
 C03M H03M 0.9500 . ?
 C03M C11 1.43(2) . ?
 C03Q H03Q 0.9500 . ?
 C03Q C4 1.37(3) . ?
 C03Q C11 1.36(2) . ?
 C03A H03A 0.9500 . ?
 C03A C4 1.41(2) . ?
 C01T H01T 0.9500 . ?
 C01U C05J 1.476(19) . ?
 C01U C22 1.422(18) . ?
 C01U C55 1.388(18) . ?
 C01V C022 1.440(17) . ?
 C01V C031 1.412(17) . ?
 C01V C03P 1.361(18) . ?
 C01W C01Z 1.44(2) . ?
 C01W C02C 1.44(2) . ?
 C01X H01X 0.9500 . ?
 C01X C028 1.321(14) . ?
 C01Z C03L 1.340(13) . ?
 C022 C02O 1.405(17) . ?
 C022 C02U 1.472(17) . ?
 C023 H023 0.9500 . ?
 C023 C02J 1.353(14) . ?
 C024 C02H 1.470(19) . ?
 C024 C043 1.37(2) . ?
 C025 C049 1.43(2) . ?
 C026 C048 1.393(19) . ?
 C027 C02X 1.426(17) . ?
 C028 H028 0.9500 . ?
 C029 C030 1.457(16) . ?
 C029 C038 1.40(2) . ?
 C02A C02H 1.437(18) . ?
 C02C H02C 0.9500 . ?
 C02D H02D 0.9500 . ?
 C02D C039 1.331(17) . ?
 C02E H02E 0.9500 . ?
 C02E C02F 1.47(2) . ?
 C02E C02T 1.32(3) . ?
 C02F H02F 0.9500 . ?
 C02H C04B 1.419(18) . ?
 C02I C02K 1.39(2) . ?
 C02I C03P 1.39(2) . ?
 C02I C03W 1.34(2) . ?
 C02J H02J 0.9500 . ?
 C02K H02K 0.9500 . ?
 C02L C03I 1.47(2) . ?
 C02M C035 1.45(2) . ?
 C02M C03H 1.388(19) . ?
 C02O C044 1.413(18) . ?
 C02P C04K 1.395(18) . ?
 C02P C04P 1.499(17) . ?
 C02P C04R 1.569(19) . ?
 C02Q C04G 1.45(3) . ?
 C02R H02R 0.9500 . ?
 C02R C03C 1.373(17) . ?
 C02S C04Q 1.3900 . ?
 C02S C04C 1.3900 . ?
 C04Q H04Q 0.9500 . ?
 C04Q C04X 1.3900 . ?
 C04X H04X 0.9500 . ?
 C04X C020 1.3900 . ?
 C020 C03F 1.3900 . ?
 C03F H03F 0.9500 . ?
 C03F C04C 1.3900 . ?
 C04C H04C 0.9500 . ?
 C02T C038 1.49(4) . ?
 C02U H02U 0.9500 . ?
 C02U C03B 1.333(16) . ?
 C02W H02W 0.9500 . ?
 C02W C040 1.363(17) . ?
 C02X H02X 0.9500 . ?
 C02X C03I 1.371(16) . ?
 C02Z H02Z 0.9500 . ?
 C02Z C042 1.303(17) . ?
 C030 H030 0.9500 . ?
 C030 C03V 1.428(17) . ?
 C031 H031 0.9500 . ?
 C031 C03S 1.364(15) . ?
 C032 H032 0.9500 . ?
 C032 C036 1.313(19) . ?
 C033 C047 1.43(2) . ?
 C034 H034 0.9500 . ?
 C034 C03H 1.364(17) . ?
 C035 C03G 1.50(2) . ?
 C035 C03J 1.53(2) . ?
 C036 H036 0.9500 . ?
 C036 C03O 1.45(2) . ?
 C037 H037 0.9500 . ?
 C038 C046 1.31(2) . ?
 C039 H039 0.9500 . ?
 C039 C03V 1.325(19) . ?
 C03B H03B 0.9500 . ?
 C03B C03S 1.407(17) . ?
 C03C H03C 0.9500 . ?
 C03C C040 1.375(18) . ?
 C03G C042 1.455(19) . ?
 C03H H03H 0.9500 . ?
 C03I H03I 0.9500 . ?
 C03N C03P 1.391(18) . ?
 C03N C044 1.448(19) . ?
 C03N C04I 1.52(2) . ?
 C03O C03Z 1.39(2) . ?
 C03R H03R 0.9500 . ?
 C03R C04H 1.30(2) . ?
 C03R C04I 1.35(2) . ?
 C03S H03S 0.9500 . ?
 C03T C03Z 1.38(2) . ?
 C03T C04U 1.42(2) . ?
 C03V H03V 0.9500 . ?
 C03W H03W 0.9500 . ?
 C03W C049 1.41(2) . ?
 C03X H03X 0.9500 . ?
 C03X C047 1.29(2) . ?
 C03X C04L 1.34(2) . ?
 C03Y C05F 1.361(18) . ?
 C03Y C05P 1.55(2) . ?
 C03Y C05R 1.479(19) . ?
 C03Z C2AA 1.501(19) . ?
 C040 H040 0.9500 . ?
 C042 H042 0.9500 . ?
 C043 H043 0.9500 . ?
 C043 C04J 1.38(2) . ?
 C044 C04A 1.501(19) . ?
 C047 H047 0.9500 . ?
 C049 H049 0.9500 . ?
 C04A H04A 0.9500 . ?
 C04A C04H 1.40(2) . ?
 C04B H04B 0.9500 . ?
 C04B C04M 1.42(2) . ?
 C04G H04G 0.9500 . ?
 C04G C04U 1.368(19) . ?
 C04H H04H 0.9500 . ?
 C04I H04I 0.9500 . ?
 C04J H04J 0.9500 . ?
 C04J C04M 1.41(2) . ?
 C04K H04D 0.9800 . ?
 C04K H04E 0.9800 . ?
 C04K H04F 0.9800 . ?
 C04L C56 1.40(2) . ?
 C04M H04M 0.9500 . ?
 C04P H04K 0.9800 . ?
 C04P H04L 0.9800 . ?
 C04P H04N 0.9800 . ?
 C04R H04O 0.9800 . ?
 C04R H04P 0.9800 . ?
 C04R H04R 0.9800 . ?
 C04U H04U 0.9500 . ?
 C051 H051 0.9500 . ?
 C051 C03J 1.3900 . ?
 C051 C9 1.3900 . ?
 C03J C04T 1.3900 . ?
 C04T H04T 0.9500 . ?
 C04T C1P 1.3900 . ?
 C1P C04Y 1.3900 . ?
 C1P C12 1.502(17) . ?
 C04Y H04Y 0.9500 . ?
 C04Y C9 1.3900 . ?
 C9 C1J 1.534(12) . ?
 C05F H05A 0.9800 . ?
 C05F H05B 0.9800 . ?
 C05F H05C 0.9800 . ?
 C05H H05H 0.9500 . ?
 C05H C69 1.3900 . ?
 C05H C048 1.3900 . ?
 C69 H69 0.9500 . ?
 C69 C05K 1.3900 . ?
 C05K H05K 0.9500 . ?
 C05K C064 1.3900 . ?
 C064 H064 0.9500 . ?
 C064 C046 1.3900 . ?
 C046 C048 1.3900 . ?
 C05J H05D 0.9800 . ?
 C05J H05E 0.9800 . ?
 C05J H05F 0.9800 . ?
 C05P H05G 0.9800 . ?
 C05P H05I 0.9800 . ?
 C05P H05J 0.9800 . ?
 C05R H05L 0.9800 . ?
 C05R H05M 0.9800 . ?
 C05R H05O 0.9800 . ?
 C22 H22A 0.9800 . ?
 C22 H22B 0.9800 . ?
 C22 H22C 0.9800 . ?
 C55 H55A 0.9800 . ?
 C55 H55B 0.9800 . ?
 C55 H55C 0.9800 . ?
 C2 H2A 0.9800 . ?
 C2 H2B 0.9800 . ?
 C2 H2C 0.9800 . ?
 C2 C3 1.495(14) . ?
 C3 C4 1.496(15) . ?
 C3 C5 1.524(14) . ?
 C3 C6 1.480(14) . ?
 C5 H5A 0.9800 . ?
 C5 H5B 0.9800 . ?
 C5 H5C 0.9800 . ?
 C6 H6A 0.9800 . ?
 C6 H6B 0.9800 . ?
 C6 H6C 0.9800 . ?
 C6AA H6AA 0.9800 . ?
 C6AA H6AB 0.9800 . ?
 C6AA H6AC 0.9800 . ?
 C6AA C10 1.431(17) . ?
 C10 C11 1.432(16) . ?
 C10 C13 1.447(16) . ?
 C10 C14 1.408(15) . ?
 C13 H13A 0.9800 . ?
 C13 H13B 0.9800 . ?
 C13 H13C 0.9800 . ?
 C14 H14A 0.9800 . ?
 C14 H14B 0.9800 . ?
 C14 H14C 0.9800 . ?
 C24 H24 0.9500 . ?
 C24 C1E 1.3900 . ?
 C24 C7 1.3900 . ?
 C1E C4AA 1.3900 . ?
 C1E C1F 1.62(3) . ?
 C4AA H4AA 0.9500 . ?
 C4AA C0AA 1.3900 . ?
 C0AA C1AA 1.3900 . ?
 C0AA C56 1.52(2) . ?
 C1AA H1AA 0.9500 . ?
 C1AA C7 1.3900 . ?
 C7 C1A 1.542(17) . ?
 C56 C05L 1.42(2) . ?
 C1J C1K 1.520(12) . ?
 C1J C1L 1.524(13) . ?
 C1J C1BA 1.538(18) . ?
 C1K H1KA 0.9800 . ?
 C1K H1KB 0.9800 . ?
 C1K H1KC 0.9800 . ?
 C1L H1LA 0.9800 . ?
 C1L H1LB 0.9800 . ?
 C1L H1LC 0.9800 . ?
 C8 H8A 0.9800 . ?
 C8 H8B 0.9800 . ?
 C8 H8C 0.9800 . ?
 C8 C12 1.514(18) . ?
 C12 C1N 1.496(18) . ?
 C12 C1O 1.552(17) . ?
 C1N H1NA 0.9800 . ?
 C1N H1NB 0.9800 . ?
 C1N H1NC 0.9800 . ?
 C1O H1OA 0.9800 . ?
 C1O H1OB 0.9800 . ?
 C1O H1OC 0.9800 . ?
 C1F C1H 1.53(3) . ?
 C1F C1I 2.02(5) . ?
 C1F C1Q 1.24(3) . ?
 C1H H1HA 0.9800 . ?
 C1H H1HB 0.9800 . ?
 C1H H1HC 0.9800 . ?
 C1I H1IA 0.9800 . ?
 C1I H1IB 0.9800 . ?
 C1I H1IC 0.9800 . ?
 C1Q H1QA 0.9800 . ?
 C1Q H1QB 0.9800 . ?
 C1Q H1QC 0.9800 . ?
 C2AA C3AA 1.3900 . ?
 C2AA C5AA 1.3900 . ?
 C3AA H3AA 0.9500 . ?
 C3AA C1X 1.3900 . ?
 C1X C1 1.3900 . ?
 C1X C1V 1.539(15) . ?
 C1 H1 0.9500 . ?
 C1 C1S 1.3900 . ?
 C1S C5AA 1.3900 . ?
 C1S C7AA 1.499(13) . ?
 C5AA H5AA 0.9500 . ?
 C1V C1Y 1.536(16) . ?
 C1V C1Z 1.525(15) . ?
 C1V C54 1.537(18) . ?
 C1Y H1YA 0.9800 . ?
 C1Y H1YB 0.9800 . ?
 C1Y H1YC 0.9800 . ?
 C1Z H1ZA 0.9800 . ?
 C1Z H1ZB 0.9800 . ?
 C1Z H1ZC 0.9800 . ?
 C29 H29 0.9500 . ?
 C29 C03L 1.4200 . ?
 C29 C49 1.4200 . ?
 C03L N03E 1.4200 . ?
 N03E C05L 1.4200 . ?
 C05L C49 1.4200 . ?
 C49 H49 0.9500 . ?
 C1A C1B 1.556(19) . ?
 C1A C1C 1.549(18) . ?
 C1A C1D 1.557(19) . ?
 C1B H1BA 0.9800 . ?
 C1B H1BB 0.9800 . ?
 C1B H1BC 0.9800 . ?
 C1C H1CA 0.9800 . ?
 C1C H1CB 0.9800 . ?
 C1C H1CC 0.9800 . ?
 C1D H1DA 0.9800 . ?
 C1D H1DB 0.9800 . ?
 C1D H1DC 0.9800 . ?
 C15 H15A 0.9800 . ?
 C15 H15B 0.9800 . ?
 C15 H15C 0.9800 . ?
 C15 C16 1.65(2) . ?
 C16 C17 1.67(2) . ?
 C16 C19 1.668(19) . ?
 C16 C20 1.65(2) . ?
 C16 C20A 1.67(4) . ?
 C16 C15A 1.61(4) . ?
 C16 C17A 1.33(3) . ?
 C17 H17A 0.9800 . ?
 C17 H17B 0.9800 . ?
 C17 H17C 0.9800 . ?
 C20 H20A 0.9800 . ?
 C20 H20B 0.9800 . ?
 C20 H20C 0.9800 . ?
 C20A H20D 0.9800 . ?
 C20A H20E 0.9800 . ?
 C20A H20F 0.9800 . ?
 C15A H15D 0.9800 . ?
 C15A H15E 0.9800 . ?
 C15A H15F 0.9800 . ?
 C17A H17D 0.9800 . ?
 C17A H17E 0.9800 . ?
 C17A H17F 0.9800 . ?
 C9AA H9AA 0.9800 . ?
 C9AA H9AB 0.9800 . ?
 C9AA H9AC 0.9800 . ?
 C9AA C7AA 1.498(13) . ?
 C8AA H8AA 0.9800 . ?
 C8AA H8AB 0.9800 . ?
 C8AA H8AC 0.9800 . ?
 C8AA C7AA 1.863(12) . ?
 C7AA C0BA 1.437(15) . ?
 C0BA H0BA 0.9800 . ?
 C0BA H0BB 0.9800 . ?
 C0BA H0BC 0.9800 . ?
 C1BA H1BD 0.9800 . ?
 C1BA H1BE 0.9800 . ?
 C1BA H1BF 0.9800 . ?
 C54 H54A 0.9800 . ?
 C54 H54B 0.9800 . ?
 C54 H54C 0.9800 . ?

loop_
  _geom_angle_atom_site_label_1
  _geom_angle_atom_site_label_2
  _geom_angle_atom_site_label_3
  _geom_angle
  _geom_angle_site_symmetry_1
  _geom_angle_site_symmetry_3
  _geom_angle_publ_flag
 N004 Cu01 N006 176.2(6) . . ?
 N004 Cu01 N007 89.5(8) . . ?
 N004 Cu01 N009 88.5(7) . . ?
 N006 Cu01 N009 94.4(6) . . ?
 N007 Cu01 N006 87.5(7) . . ?
 N007 Cu01 N009 178.0(7) . . ?
 N008 Cu02 N005 89.1(6) . . ?
 N008 Cu02 N00B 90.4(5) . . ?
 N008 Cu02 N017 176.6(6) . . ?
 N00B Cu02 N005 175.4(4) . . ?
 N00B Cu02 N017 86.2(7) . . ?
 N017 Cu02 N005 94.3(7) . . ?
 N00A Cu03 N00D 92.2(7) . . ?
 N00A Cu03 N01O 88.5(7) . . ?
 N00A Cu03 N03E 179.9(6) . . ?
 N00D Cu03 N01O 178.2(6) . . ?
 N03E Cu03 N00D 87.7(6) . . ?
 N03E Cu03 N01O 91.6(6) . . ?
 C00J N004 Cu01 124.4(12) . . ?
 C00J N004 C00T 108.0(13) . . ?
 C00T N004 Cu01 126.2(11) . . ?
 C00P N005 Cu02 125.4(11) . . ?
 C00P N005 C03O 112.4(15) . . ?
 C03O N005 Cu02 122.2(14) . . ?
 C00G N006 Cu01 127.5(13) . . ?
 C00G N006 C00O 114.2(15) . . ?
 C00O N006 Cu01 118.3(12) . . ?
 C01F N007 Cu01 128.1(15) . . ?
 C01P N007 Cu01 127.9(17) . . ?
 C01P N007 C01F 103.7(14) . . ?
 C00K N008 Cu02 131.0(9) . . ?
 C019 N008 Cu02 127.0(8) . . ?
 C019 N008 C00K 101.8(12) . . ?
 C027 N009 Cu01 120.1(14) . . ?
 C027 N009 C02L 111.0(14) . . ?
 C02L N009 Cu01 128.6(12) . . ?
 C01B N00A Cu03 130.2(13) . . ?
 C03G N00A Cu03 125.8(14) . . ?
 C03G N00A C01B 104.0(14) . . ?
 C01H N00B Cu02 123.1(11) . . ?
 C05M N00B Cu02 125.7(11) . . ?
 C05M N00B C01H 110.1(13) . . ?
 C00E C00C C00F 120.1(18) . . ?
 C00E C00C C02F 118.4(18) . . ?
 C02F C00C C00F 121.5(18) . . ?
 C01R N00D Cu03 132.4(12) . . ?
 C02M N00D Cu03 125.9(16) . . ?
 C02M N00D C01R 101.7(13) . . ?
 C00C C00E H00E 118.5 . . ?
 C00C C00E C01N 123.1(19) . . ?
 C01N C00E H00E 118.5 . . ?
 C00G C00F C00C 112(2) . . ?
 C00G C00F C01F 120(2) . . ?
 C01F C00F C00C 128.0(17) . . ?
 N006 C00G C00M 98.9(18) . . ?
 C00F C00G N006 125(2) . . ?
 C00F C00G C00M 136.1(17) . . ?
 C00Q C00H H00H 119.8 . . ?
 C00U C00H H00H 119.8 . . ?
 C00U C00H C00Q 120.4(12) . . ?
 C010 C00I C011 118(2) . . ?
 C010 C00I C02R 124(2) . . ?
 C02R C00I C011 118(2) . . ?
 N004 C00J C00W 130.4(16) . . ?
 N004 C00J C01X 110.3(13) . . ?
 C00W C00J C01X 119.4(19) . . ?
 C00Z C00K N008 120.7(12) . . ?
 C015 C00K N008 112.1(12) . . ?
 C015 C00K C00Z 127.0(12) . . ?
 C00G C00M H00M 124.5 . . ?
 C014 C00M C00G 111.0(15) . . ?
 C014 C00M H00M 124.5 . . ?
 C00T C00N C01G 116.3(17) . . ?
 C00T C00N C01P 121.8(13) . . ?
 C01P C00N C01G 121.9(19) . . ?
 C014 C00O N006 104.9(17) . . ?
 C01E C00O N006 131.9(14) . . ?
 C01E C00O C014 122.5(19) . . ?
 N005 C00P C032 101.6(17) . . ?
 C00V C00P N005 125.9(16) . . ?
 C00V C00P C032 132.0(19) . . ?
 C00H C00Q C01U 121.6(16) . . ?
 C01A C00Q C00H 114.1(13) . . ?
 C01A C00Q C01U 124.3(13) . . ?
 C01D C00R C021 120.0 . . ?
 C01D C00R C026 117.4(10) . . ?
 C021 C00R C026 120.4(10) . . ?
 C00R C01D H01D 120.0 . . ?
 C016 C01D C00R 120.0 . . ?
 C016 C01D H01D 120.0 . . ?
 C01D C016 H016 120.0 . . ?
 C01D C016 C79 120.0 . . ?
 C79 C016 H016 120.0 . . ?
 C016 C79 C01Q 124.5(10) . . ?
 C02B C79 C016 120.0 . . ?
 C02B C79 C01Q 114.4(9) . . ?
 C79 C02B H02B 120.0 . . ?
 C021 C02B C79 120.0 . . ?
 C021 C02B H02B 120.0 . . ?
 C00R C021 H021 120.0 . . ?
 C02B C021 C00R 120.0 . . ?
 C02B C021 H021 120.0 . . ?
 C01H C00S C020 117.3(17) . . ?
 C02Q C00S C01H 118(2) . . ?
 C02Q C00S C020 123.9(16) . . ?
 N004 C00T C028 107.6(16) . . ?
 C00N C00T N004 126.8(13) . . ?
 C00N C00T C028 124.8(17) . . ?
 C00H C00U C00Z 116.0(16) . . ?
 C01T C00U C00H 121.5(11) . . ?
 C01T C00U C00Z 122.5(15) . . ?
 C00P C00V C019 123.9(18) . . ?
 C00P C00V C025 114.6(15) . . ?
 C019 C00V C025 121.0(16) . . ?
 C00J C00W C01J 126.1(15) . . ?
 C00J C00W C02L 121.3(16) . . ?
 C02L C00W C01J 112.4(16) . . ?
 C01A C00X C03Y 124.1(17) . . ?
 C01T C00X C01A 115.4(14) . . ?
 C01T C00X C03Y 120.5(17) . . ?
 C00K C00Z C00U 119.1(13) . . ?
 C05M C00Z C00K 122.5(11) . . ?
 C05M C00Z C00U 118.2(11) . . ?
 C00I C010 C02S 117.6(18) . . ?
 C024 C010 C00I 122.3(17) . . ?
 C024 C010 C02S 120(2) . . ?
 C02A C011 C00I 124(2) . . ?
 C02A C011 C02W 119(2) . . ?
 C02W C011 C00I 118(2) . . ?
 C025 C012 H012 120.1 . . ?
 C025 C012 C02K 119.8(16) . . ?
 C02K C012 H012 120.1 . . ?
 C01H C013 H013 124.0 . . ?
 C01M C013 H013 124.0 . . ?
 C01M C013 C01H 112.0(14) . . ?
 C00M C014 C00O 110.7(18) . . ?
 C00M C014 H014 124.7 . . ?
 C00O C014 H014 124.7 . . ?
 C00K C015 H015 126.8 . . ?
 C01I C015 C00K 106.5(12) . . ?
 C01I C015 H015 126.8 . . ?
 C02Q N017 Cu02 129.8(13) . . ?
 C03T N017 Cu02 121.2(15) . . ?
 C03T N017 C02Q 108(2) . . ?
 C01L C018 C02O 128(2) . . ?
 C01L C018 C037 121(2) . . ?
 C037 C018 C02O 110(3) . . ?
 N008 C019 C00V 124.9(14) . . ?
 N008 C019 C01I 110.8(11) . . ?
 C00V C019 C01I 124.2(14) . . ?
 C00Q C01A C00X 127.3(14) . . ?
 C00Q C01A H01A 116.4 . . ?
 C00X C01A H01A 116.4 . . ?
 N00A C01B C01Q 124.3(18) . . ?
 N00A C01B C02Z 108.8(15) . . ?
 C01Q C01B C02Z 126(2) . . ?
 C029 C01C C026 119.6(16) . . ?
 C02D C01C C026 122.1(19) . . ?
 C02D C01C C029 118.3(15) . . ?
 C00O C01E C01S 118.6(17) . . ?
 C00O C01E C027 121.1(16) . . ?
 C027 C01E C01S 120.0(19) . . ?
 N007 C01F C00F 129(2) . . ?
 N007 C01F C023 113.1(13) . . ?
 C023 C01F C00F 118(3) . . ?
 C03D C01G C00N 116.0(12) . . ?
 C03D C01G C01Y 123.9(14) . . ?
 C01Y C01G C00N 120.1(13) . . ?
 C01G C03D H03D 121.5 . . ?
 C01G C03D C19 117.0(15) . . ?
 C19 C03D H03D 121.5 . . ?
 C02G C02N H02N 119.2 . . ?
 C02G C02N C19 121.6(15) . . ?
 C19 C02N H02N 119.2 . . ?
 C02N C02G C01Y 119.5(14) . . ?
 C02N C02G C02P 117.5(14) . . ?
 C01Y C02G C02P 122.9(14) . . ?
 C01G C01Y C02G 119.1(13) . . ?
 C01G C01Y H01Y 120.5 . . ?
 C02G C01Y H01Y 120.5 . . ?
 N00B C01H C013 101.5(16) . . ?
 C00S C01H N00B 130.7(16) . . ?
 C00S C01H C013 127.8(19) . . ?
 C015 C01I C019 108.2(13) . . ?
 C015 C01I H01I 125.9 . . ?
 C019 C01I H01I 125.9 . . ?
 C05N C01J C00W 113.2(13) . . ?
 C05N C01J C03U 120.0 . . ?
 C03U C01J C00W 126.2(13) . . ?
 C01J C05N H05N 120.0 . . ?
 C01J C05N C054 120.0 . . ?
 C054 C05N H05N 120.0 . . ?
 C05N C054 H054 120.0 . . ?
 C05N C054 C02Y 120.0 . . ?
 C02Y C054 H054 120.0 . . ?
 C054 C02Y C02A 119.2(13) . . ?
 C041 C02Y C054 120.0 . . ?
 C041 C02Y C02A 120.6(13) . . ?
 C02Y C041 H041 120.0 . . ?
 C03U C041 C02Y 120.0 . . ?
 C03U C041 H041 120.0 . . ?
 C01J C03U H03U 120.0 . . ?
 C041 C03U C01J 120.0 . . ?
 C041 C03U H03U 120.0 . . ?
 C01W C01K H01K 116.7 . . ?
 C037 C01K H01K 116.7 . . ?
 C037 C01K C01W 127(2) . . ?
 C018 C01L H01L 119.5 . . ?
 C018 C01L C02C 121(2) . . ?
 C02C C01L H01L 119.5 . . ?
 C013 C01M H01M 126.6 . . ?
 C013 C01M C05M 106.9(13) . . ?
 C05M C01M H01M 126.6 . . ?
 C00E C01N H01N 117.9 . . ?
 C00E C01N C02T 124(2) . . ?
 C02T C01N H01N 117.9 . . ?
 C033 N01O Cu03 127.2(14) . . ?
 C04L N01O Cu03 128.0(16) . . ?
 C04L N01O C033 103.8(16) . . ?
 N007 C01P C00N 126(2) . . ?
 N007 C01P C02J 112.0(12) . . ?
 C02J C01P C00N 121(2) . . ?
 C01B C01Q C79 120.4(15) . . ?
 C01B C01Q C033 122.1(16) . . ?
 C033 C01Q C79 117.4(18) . . ?
 N00D C01R C01Z 119.1(17) . . ?
 N00D C01R C034 112.7(13) . . ?
 C034 C01R C01Z 127.7(19) . . ?
 C03M C01S C01E 116.1(18) . . ?
 C03A C01S C01E 127(2) . . ?
 C03A C01S C03M 116.5(18) . . ?
 C01S C03M H03M 118.5 . . ?
 C01S C03M C11 123(2) . . ?
 C11 C03M H03M 118.5 . . ?
 C4 C03Q H03Q 117.0 . . ?
 C11 C03Q H03Q 117.0 . . ?
 C11 C03Q C4 126(2) . . ?
 C01S C03A H03A 117.3 . . ?
 C01S C03A C4 125.4(16) . . ?
 C4 C03A H03A 117.3 . . ?
 C00U C01T H01T 119.4 . . ?
 C00X C01T C00U 121.2(13) . . ?
 C00X C01T H01T 119.4 . . ?
 C05J C01U C00Q 108.1(13) . . ?
 C22 C01U C00Q 111.2(12) . . ?
 C22 C01U C05J 111.0(13) . . ?
 C55 C01U C00Q 116.0(12) . . ?
 C55 C01U C05J 112.6(13) . . ?
 C55 C01U C22 97.7(19) . . ?
 C031 C01V C022 118.6(15) . . ?
 C03P C01V C022 120.2(15) . . ?
 C03P C01V C031 121.1(15) . . ?
 C01K C01W C01Z 121(2) . . ?
 C01K C01W C02C 115(2) . . ?
 C01Z C01W C02C 124(3) . . ?
 C00J C01X H01X 126.5 . . ?
 C028 C01X C00J 107.0(14) . . ?
 C028 C01X H01X 126.5 . . ?
 C01R C01Z C01W 117.4(13) . . ?
 C03L C01Z C01R 124.3(17) . . ?
 C03L C01Z C01W 118.2(16) . . ?
 C01V C022 C02U 116.2(15) . . ?
 C02O C022 C01V 125.1(15) . . ?
 C02O C022 C02U 118.6(14) . . ?
 C01F C023 H023 128.7 . . ?
 C02J C023 C01F 102.6(13) . . ?
 C02J C023 H023 128.7 . . ?
 C010 C024 C02H 120.5(17) . . ?
 C010 C024 C043 126(2) . . ?
 C043 C024 C02H 114(2) . . ?
 C012 C025 C00V 126(2) . . ?
 C012 C025 C049 116.7(18) . . ?
 C049 C025 C00V 117(2) . . ?
 C01C C026 C00R 113.1(15) . . ?
 C048 C026 C00R 127.1(15) . . ?
 C048 C026 C01C 119.1(14) . . ?
 N009 C027 C02X 106.4(14) . . ?
 C01E C027 N009 131.0(19) . . ?
 C01E C027 C02X 121.4(19) . . ?
 C00T C028 H028 126.5 . . ?
 C01X C028 C00T 106.9(14) . . ?
 C01X C028 H028 126.5 . . ?
 C030 C029 C01C 118.3(15) . . ?
 C038 C029 C01C 112.1(17) . . ?
 C038 C029 C030 129.5(18) . . ?
 C011 C02A C02Y 123.3(19) . . ?
 C011 C02A C02H 116.7(15) . . ?
 C02H C02A C02Y 116.9(18) . . ?
 C01L C02C C01W 120.3(18) . . ?
 C01L C02C H02C 119.9 . . ?
 C01W C02C H02C 119.9 . . ?
 C01C C02D H02D 119.1 . . ?
 C039 C02D C01C 121.8(16) . . ?
 C039 C02D H02D 119.1 . . ?
 C02F C02E H02E 114.7 . . ?
 C02T C02E H02E 114.7 . . ?
 C02T C02E C02F 131(3) . . ?
 C00C C02F H02F 122.4 . . ?
 C02E C02F C00C 115.1(15) . . ?
 C02E C02F H02F 122.4 . . ?
 C02A C02H C024 118.6(16) . . ?
 C04B C02H C024 120(2) . . ?
 C04B C02H C02A 122(2) . . ?
 C03P C02I C02K 130(2) . . ?
 C03W C02I C02K 112(2) . . ?
 C03W C02I C03P 118(2) . . ?
 C01P C02J C023 108.4(13) . . ?
 C01P C02J H02J 125.8 . . ?
 C023 C02J H02J 125.8 . . ?
 C012 C02K H02K 117.3 . . ?
 C02I C02K C012 125.3(16) . . ?
 C02I C02K H02K 117.3 . . ?
 N009 C02L C03I 105.3(16) . . ?
 C00W C02L N009 121.2(18) . . ?
 C00W C02L C03I 133.6(16) . . ?
 N00D C02M C035 130(2) . . ?
 N00D C02M C03H 114.0(14) . . ?
 C03H C02M C035 116(2) . . ?
 C022 C02O C018 127.3(13) . . ?
 C022 C02O C044 112.4(17) . . ?
 C044 C02O C018 119.9(14) . . ?
 C02G C02P C04R 107.4(15) . . ?
 C04K C02P C02G 113.6(13) . . ?
 C04K C02P C04P 108.2(18) . . ?
 C04K C02P C04R 113.1(16) . . ?
 C04P C02P C02G 111.9(12) . . ?
 C04P C02P C04R 102.2(12) . . ?
 C00S C02Q N017 127(2) . . ?
 C00S C02Q C04G 126.4(19) . . ?
 N017 C02Q C04G 107(2) . . ?
 C00I C02R H02R 119.6 . . ?
 C03C C02R C00I 120.9(16) . . ?
 C03C C02R H02R 119.6 . . ?
 C04Q C02S C010 108.5(18) . . ?
 C04Q C02S C04C 120.0 . . ?
 C04C C02S C010 131.3(18) . . ?
 C02S C04Q H04Q 120.0 . . ?
 C04X C04Q C02S 120.0 . . ?
 C04X C04Q H04Q 120.0 . . ?
 C04Q C04X H04X 120.0 . . ?
 C04Q C04X C020 120.0 . . ?
 C020 C04X H04X 120.0 . . ?
 C04X C020 C00S 120.0(18) . . ?
 C04X C020 C03F 120.0 . . ?
 C03F C020 C00S 119.7(18) . . ?
 C020 C03F H03F 120.0 . . ?
 C04C C03F C020 120.0 . . ?
 C04C C03F H03F 120.0 . . ?
 C02S C04C H04C 120.0 . . ?
 C03F C04C C02S 120.0 . . ?
 C03F C04C H04C 120.0 . . ?
 C01N C02T C038 137.0(19) . . ?
 C02E C02T C01N 107(3) . . ?
 C02E C02T C038 115(3) . . ?
 C022 C02U H02U 118.6 . . ?
 C03B C02U C022 122.7(15) . . ?
 C03B C02U H02U 118.6 . . ?
 C011 C02W H02W 118.8 . . ?
 C040 C02W C011 122.3(15) . . ?
 C040 C02W H02W 118.8 . . ?
 C027 C02X H02X 125.0 . . ?
 C03I C02X C027 110.0(16) . . ?
 C03I C02X H02X 125.0 . . ?
 C01B C02Z H02Z 125.6 . . ?
 C042 C02Z C01B 108.8(16) . . ?
 C042 C02Z H02Z 125.6 . . ?
 C029 C030 H030 122.0 . . ?
 C03V C030 C029 116.0(14) . . ?
 C03V C030 H030 122.0 . . ?
 C01V C031 H031 119.1 . . ?
 C03S C031 C01V 121.8(14) . . ?
 C03S C031 H031 119.1 . . ?
 C00P C032 H032 123.7 . . ?
 C036 C032 C00P 112.6(17) . . ?
 C036 C032 H032 123.7 . . ?
 N01O C033 C01Q 122.3(18) . . ?
 N01O C033 C047 105.4(16) . . ?
 C01Q C033 C047 132(2) . . ?
 C01R C034 H034 127.5 . . ?
 C03H C034 C01R 105.0(14) . . ?
 C03H C034 H034 127.5 . . ?
 C02M C035 C03G 111.9(18) . . ?
 C02M C035 C03J 123.6(17) . . ?
 C03G C035 C03J 123.4(15) . . ?
 C032 C036 H036 125.3 . . ?
 C032 C036 C03O 109.4(18) . . ?
 C03O C036 H036 125.3 . . ?
 C018 C037 H037 122.6 . . ?
 C01K C037 C018 114.8(19) . . ?
 C01K C037 H037 122.6 . . ?
 C029 C038 C02T 111.6(19) . . ?
 C046 C038 C029 130.6(16) . . ?
 C046 C038 C02T 117.4(17) . . ?
 C02D C039 H039 119.4 . . ?
 C03V C039 C02D 121.2(19) . . ?
 C03V C039 H039 119.4 . . ?
 C02U C03B H03B 120.2 . . ?
 C02U C03B C03S 119.6(15) . . ?
 C03S C03B H03B 120.2 . . ?
 C02R C03C H03C 118.6 . . ?
 C02R C03C C040 122.8(15) . . ?
 C040 C03C H03C 118.6 . . ?
 N00A C03G C035 131.2(17) . . ?
 N00A C03G C042 114.5(16) . . ?
 C042 C03G C035 114(2) . . ?
 C02M C03H H03H 126.8 . . ?
 C034 C03H C02M 106.4(16) . . ?
 C034 C03H H03H 126.8 . . ?
 C02L C03I H03I 126.4 . . ?
 C02X C03I C02L 107.2(14) . . ?
 C02X C03I H03I 126.4 . . ?
 C03P C03N C044 121.0(17) . . ?
 C03P C03N C04I 124.4(17) . . ?
 C044 C03N C04I 114.6(18) . . ?
 C036 C03O N005 103.9(19) . . ?
 C03Z C03O N005 125.6(15) . . ?
 C03Z C03O C036 130(2) . . ?
 C01V C03P C02I 123.0(16) . . ?
 C01V C03P C03N 118.0(18) . . ?
 C02I C03P C03N 117.2(16) . . ?
 C04H C03R H03R 115.4 . . ?
 C04H C03R C04I 129(2) . . ?
 C04I C03R H03R 115.4 . . ?
 C031 C03S C03B 121.0(14) . . ?
 C031 C03S H03S 119.5 . . ?
 C03B C03S H03S 119.5 . . ?
 N017 C03T C03Z 132(2) . . ?
 N017 C03T C04U 111.0(16) . . ?
 C03Z C03T C04U 116(3) . . ?
 C030 C03V H03V 117.9 . . ?
 C039 C03V C030 124.3(18) . . ?
 C039 C03V H03V 117.9 . . ?
 C02I C03W H03W 116.8 . . ?
 C02I C03W C049 126(2) . . ?
 C049 C03W H03W 116.8 . . ?
 C047 C03X H03X 125.9 . . ?
 C047 C03X C04L 108(2) . . ?
 C04L C03X H03X 125.9 . . ?
 C00X C03Y C05P 108.4(17) . . ?
 C05F C03Y C00X 118.2(15) . . ?
 C05F C03Y C05P 100.0(16) . . ?
 C05F C03Y C05R 119(2) . . ?
 C05R C03Y C00X 108.0(13) . . ?
 C05R C03Y C05P 101.1(16) . . ?
 C03O C03Z C2AA 111(2) . . ?
 C03T C03Z C03O 121.5(18) . . ?
 C03T C03Z C2AA 126(2) . . ?
 C02W C040 C03C 117.5(15) . . ?
 C02W C040 H040 121.2 . . ?
 C03C C040 H040 121.2 . . ?
 C02Z C042 C03G 103.7(17) . . ?
 C02Z C042 H042 128.1 . . ?
 C03G C042 H042 128.1 . . ?
 C024 C043 H043 114.8 . . ?
 C04J C043 C024 130.4(18) . . ?
 C04J C043 H043 114.8 . . ?
 C02O C044 C03N 122.9(17) . . ?
 C02O C044 C04A 120.7(16) . . ?
 C03N C044 C04A 115.7(18) . . ?
 C033 C047 H047 126.0 . . ?
 C03X C047 C033 108.1(19) . . ?
 C03X C047 H047 126.0 . . ?
 C025 C049 H049 120.3 . . ?
 C03W C049 C025 119.4(17) . . ?
 C03W C049 H049 120.3 . . ?
 C044 C04A H04A 117.0 . . ?
 C04H C04A C044 125.9(17) . . ?
 C04H C04A H04A 117.0 . . ?
 C02H C04B H04B 120.0 . . ?
 C04M C04B C02H 120.0(17) . . ?
 C04M C04B H04B 120.0 . . ?
 C02Q C04G H04G 125.3 . . ?
 C04U C04G C02Q 109.5(18) . . ?
 C04U C04G H04G 125.3 . . ?
 C03R C04H C04A 114(2) . . ?
 C03R C04H H04H 123.1 . . ?
 C04A C04H H04H 123.1 . . ?
 C03N C04I H04I 119.8 . . ?
 C03R C04I C03N 120.4(19) . . ?
 C03R C04I H04I 119.8 . . ?
 C043 C04J H04J 122.9 . . ?
 C043 C04J C04M 114(2) . . ?
 C04M C04J H04J 122.9 . . ?
 C02P C04K H04D 109.5 . . ?
 C02P C04K H04E 109.5 . . ?
 C02P C04K H04F 109.5 . . ?
 H04D C04K H04E 109.5 . . ?
 H04D C04K H04F 109.5 . . ?
 H04E C04K H04F 109.5 . . ?
 N01O C04L C56 121(2) . . ?
 C03X C04L N01O 112.4(16) . . ?
 C03X C04L C56 124(2) . . ?
 C04B C04M C04J 121.8(18) . . ?
 C04B C04M H04M 119.1 . . ?
 C04J C04M H04M 119.1 . . ?
 C02P C04P H04K 109.5 . . ?
 C02P C04P H04L 109.5 . . ?
 C02P C04P H04N 109.5 . . ?
 H04K C04P H04L 109.5 . . ?
 H04K C04P H04N 109.5 . . ?
 H04L C04P H04N 109.5 . . ?
 C02P C04R H04O 109.5 . . ?
 C02P C04R H04P 109.5 . . ?
 C02P C04R H04R 109.5 . . ?
 H04O C04R H04P 109.5 . . ?
 H04O C04R H04R 109.5 . . ?
 H04P C04R H04R 109.5 . . ?
 C03T C04U H04U 127.7 . . ?
 C04G C04U C03T 104.5(19) . . ?
 C04G C04U H04U 127.7 . . ?
 C03J C051 H051 120.0 . . ?
 C03J C051 C9 120.0 . . ?
 C9 C051 H051 120.0 . . ?
 C051 C03J C035 104.8(14) . . ?
 C051 C03J C04T 120.0 . . ?
 C04T C03J C035 135.2(14) . . ?
 C03J C04T H04T 120.0 . . ?
 C1P C04T C03J 120.0 . . ?
 C1P C04T H04T 120.0 . . ?
 C04T C1P C12 100.1(19) . . ?
 C04Y C1P C04T 120.0 . . ?
 C04Y C1P C12 135.5(18) . . ?
 C1P C04Y H04Y 120.0 . . ?
 C1P C04Y C9 120.0 . . ?
 C9 C04Y H04Y 120.0 . . ?
 C051 C9 C1J 122.5(14) . . ?
 C04Y C9 C051 120.0 . . ?
 C04Y C9 C1J 117.4(14) . . ?
 C03Y C05F H05A 109.5 . . ?
 C03Y C05F H05B 109.5 . . ?
 C03Y C05F H05C 109.5 . . ?
 H05A C05F H05B 109.5 . . ?
 H05A C05F H05C 109.5 . . ?
 H05B C05F H05C 109.5 . . ?
 C69 C05H H05H 120.0 . . ?
 C69 C05H C048 120.0 . . ?
 C048 C05H H05H 120.0 . . ?
 C05H C69 H69 120.0 . . ?
 C05H C69 C05K 120.0 . . ?
 C05K C69 H69 120.0 . . ?
 C69 C05K H05K 120.0 . . ?
 C064 C05K C69 120.0 . . ?
 C064 C05K H05K 120.0 . . ?
 C05K C064 H064 120.0 . . ?
 C05K C064 C046 120.0 . . ?
 C046 C064 H064 120.0 . . ?
 C038 C046 C064 123.0(13) . . ?
 C038 C046 C048 116.7(13) . . ?
 C048 C046 C064 120.0 . . ?
 C05H C048 C026 118.2(12) . . ?
 C046 C048 C026 121.0(12) . . ?
 C046 C048 C05H 120.0 . . ?
 C01U C05J H05D 109.5 . . ?
 C01U C05J H05E 109.5 . . ?
 C01U C05J H05F 109.5 . . ?
 H05D C05J H05E 109.5 . . ?
 H05D C05J H05F 109.5 . . ?
 H05E C05J H05F 109.5 . . ?
 N00B C05M C01M 109.4(14) . . ?
 C00Z C05M N00B 127.5(12) . . ?
 C00Z C05M C01M 122.6(15) . . ?
 C03Y C05P H05G 109.5 . . ?
 C03Y C05P H05I 109.5 . . ?
 C03Y C05P H05J 109.5 . . ?
 H05G C05P H05I 109.5 . . ?
 H05G C05P H05J 109.5 . . ?
 H05I C05P H05J 109.5 . . ?
 C03Y C05R H05L 109.5 . . ?
 C03Y C05R H05M 109.5 . . ?
 C03Y C05R H05O 109.5 . . ?
 H05L C05R H05M 109.5 . . ?
 H05L C05R H05O 109.5 . . ?
 H05M C05R H05O 109.5 . . ?
 C01U C22 H22A 109.5 . . ?
 C01U C22 H22B 109.5 . . ?
 C01U C22 H22C 109.5 . . ?
 H22A C22 H22B 109.5 . . ?
 H22A C22 H22C 109.5 . . ?
 H22B C22 H22C 109.5 . . ?
 C01U C55 H55A 109.5 . . ?
 C01U C55 H55B 109.5 . . ?
 C01U C55 H55C 109.5 . . ?
 H55A C55 H55B 109.5 . . ?
 H55A C55 H55C 109.5 . . ?
 H55B C55 H55C 109.5 . . ?
 H2A C2 H2B 109.5 . . ?
 H2A C2 H2C 109.5 . . ?
 H2B C2 H2C 109.5 . . ?
 C3 C2 H2A 109.5 . . ?
 C3 C2 H2B 109.5 . . ?
 C3 C2 H2C 109.5 . . ?
 C2 C3 C4 111.7(15) . . ?
 C2 C3 C5 109.5(13) . . ?
 C4 C3 C5 107.9(14) . . ?
 C6 C3 C2 113.4(14) . . ?
 C6 C3 C4 108.6(14) . . ?
 C6 C3 C5 105.3(15) . . ?
 C03Q C4 C03A 114.6(18) . . ?
 C03Q C4 C3 126(2) . . ?
 C03A C4 C3 120(2) . . ?
 C3 C5 H5A 109.5 . . ?
 C3 C5 H5B 109.5 . . ?
 C3 C5 H5C 109.5 . . ?
 H5A C5 H5B 109.5 . . ?
 H5A C5 H5C 109.5 . . ?
 H5B C5 H5C 109.5 . . ?
 C3 C6 H6A 109.5 . . ?
 C3 C6 H6B 109.5 . . ?
 C3 C6 H6C 109.5 . . ?
 H6A C6 H6B 109.5 . . ?
 H6A C6 H6C 109.5 . . ?
 H6B C6 H6C 109.5 . . ?
 H6AA C6AA H6AB 109.5 . . ?
 H6AA C6AA H6AC 109.5 . . ?
 H6AB C6AA H6AC 109.5 . . ?
 C10 C6AA H6AA 109.5 . . ?
 C10 C6AA H6AB 109.5 . . ?
 C10 C6AA H6AC 109.5 . . ?
 C6AA C10 C13 101(2) . . ?
 C11 C10 C6AA 105.8(19) . . ?
 C11 C10 C13 115.1(18) . . ?
 C14 C10 C6AA 102(2) . . ?
 C14 C10 C11 115.8(17) . . ?
 C14 C10 C13 115(2) . . ?
 C03Q C11 C03M 114(2) . . ?
 C03Q C11 C10 115(3) . . ?
 C10 C11 C03M 131(3) . . ?
 C10 C13 H13A 109.5 . . ?
 C10 C13 H13B 109.5 . . ?
 C10 C13 H13C 109.5 . . ?
 H13A C13 H13B 109.5 . . ?
 H13A C13 H13C 109.5 . . ?
 H13B C13 H13C 109.5 . . ?
 C10 C14 H14A 109.5 . . ?
 C10 C14 H14B 109.5 . . ?
 C10 C14 H14C 109.5 . . ?
 H14A C14 H14B 109.5 . . ?
 H14A C14 H14C 109.5 . . ?
 H14B C14 H14C 109.5 . . ?
 C1E C24 H24 120.0 . . ?
 C1E C24 C7 120.0 . . ?
 C7 C24 H24 120.0 . . ?
 C24 C1E C1F 118.6(19) . . ?
 C4AA C1E C24 120.0 . . ?
 C4AA C1E C1F 121.4(19) . . ?
 C1E C4AA H4AA 120.0 . . ?
 C1E C4AA C0AA 120.0 . . ?
 C0AA C4AA H4AA 120.0 . . ?
 C4AA C0AA C56 125.0(17) . . ?
 C1AA C0AA C4AA 120.0 . . ?
 C1AA C0AA C56 114.9(17) . . ?
 C0AA C1AA H1AA 120.0 . . ?
 C7 C1AA C0AA 120.0 . . ?
 C7 C1AA H1AA 120.0 . . ?
 C24 C7 C1A 120.1(18) . . ?
 C1AA C7 C24 120.0 . . ?
 C1AA C7 C1A 119.6(18) . . ?
 C04L C56 C0AA 124.6(17) . . ?
 C04L C56 C05L 125.8(18) . . ?
 C05L C56 C0AA 108.3(19) . . ?
 C9 C1J C1BA 111.4(14) . . ?
 C1K C1J C9 111.2(13) . . ?
 C1K C1J C1L 107(2) . . ?
 C1K C1J C1BA 107.9(14) . . ?
 C1L C1J C9 110.6(13) . . ?
 C1L C1J C1BA 109.1(14) . . ?
 C1J C1K H1KA 109.5 . . ?
 C1J C1K H1KB 109.5 . . ?
 C1J C1K H1KC 109.5 . . ?
 H1KA C1K H1KB 109.5 . . ?
 H1KA C1K H1KC 109.5 . . ?
 H1KB C1K H1KC 109.5 . . ?
 C1J C1L H1LA 109.5 . . ?
 C1J C1L H1LB 109.5 . . ?
 C1J C1L H1LC 109.5 . . ?
 H1LA C1L H1LB 109.5 . . ?
 H1LA C1L H1LC 109.5 . . ?
 H1LB C1L H1LC 109.5 . . ?
 H8A C8 H8B 109.5 . . ?
 H8A C8 H8C 109.5 . . ?
 H8B C8 H8C 109.5 . . ?
 C12 C8 H8A 109.5 . . ?
 C12 C8 H8B 109.5 . . ?
 C12 C8 H8C 109.5 . . ?
 C1P C12 C8 101.6(18) . . ?
 C1P C12 C1O 114.4(18) . . ?
 C8 C12 C1O 105.8(19) . . ?
 C1N C12 C1P 114.8(18) . . ?
 C1N C12 C8 104(2) . . ?
 C1N C12 C1O 114(2) . . ?
 C12 C1N H1NA 109.5 . . ?
 C12 C1N H1NB 109.5 . . ?
 C12 C1N H1NC 109.5 . . ?
 H1NA C1N H1NB 109.5 . . ?
 H1NA C1N H1NC 109.5 . . ?
 H1NB C1N H1NC 109.5 . . ?
 C12 C1O H1OA 109.5 . . ?
 C12 C1O H1OB 109.5 . . ?
 C12 C1O H1OC 109.5 . . ?
 H1OA C1O H1OB 109.5 . . ?
 H1OA C1O H1OC 109.5 . . ?
 H1OB C1O H1OC 109.5 . . ?
 C1E C1F C1I 95.9(16) . . ?
 C1H C1F C1E 99(2) . . ?
 C1H C1F C1I 110(3) . . ?
 C1Q C1F C1E 131(3) . . ?
 C1Q C1F C1H 107(3) . . ?
 C1Q C1F C1I 112(3) . . ?
 C1F C1H H1HA 109.5 . . ?
 C1F C1H H1HB 109.5 . . ?
 C1F C1H H1HC 109.5 . . ?
 H1HA C1H H1HB 109.5 . . ?
 H1HA C1H H1HC 109.5 . . ?
 H1HB C1H H1HC 109.5 . . ?
 C1F C1I H1IA 109.5 . . ?
 C1F C1I H1IB 109.5 . . ?
 C1F C1I H1IC 109.5 . . ?
 H1IA C1I H1IB 109.5 . . ?
 H1IA C1I H1IC 109.5 . . ?
 H1IB C1I H1IC 109.5 . . ?
 C1F C1Q H1QA 109.5 . . ?
 C1F C1Q H1QB 109.5 . . ?
 C1F C1Q H1QC 109.5 . . ?
 H1QA C1Q H1QB 109.5 . . ?
 H1QA C1Q H1QC 109.5 . . ?
 H1QB C1Q H1QC 109.5 . . ?
 C3AA C2AA C03Z 116.2(18) . . ?
 C3AA C2AA C5AA 120.0 . . ?
 C5AA C2AA C03Z 123.8(18) . . ?
 C2AA C3AA H3AA 120.0 . . ?
 C2AA C3AA C1X 120.0 . . ?
 C1X C3AA H3AA 120.0 . . ?
 C3AA C1X C1V 128.2(16) . . ?
 C1 C1X C3AA 120.0 . . ?
 C1 C1X C1V 111.3(16) . . ?
 C1X C1 H1 120.0 . . ?
 C1X C1 C1S 120.0 . . ?
 C1S C1 H1 120.0 . . ?
 C1 C1S C7AA 117.5(14) . . ?
 C5AA C1S C1 120.0 . . ?
 C5AA C1S C7AA 122.5(14) . . ?
 C2AA C5AA H5AA 120.0 . . ?
 C1S C5AA C2AA 120.0 . . ?
 C1S C5AA H5AA 120.0 . . ?
 C1Y C1V C1X 110.1(14) . . ?
 C1Z C1V C1X 109.7(14) . . ?
 C1Z C1V C1Y 110.1(14) . . ?
 C1Z C1V C54 111.1(15) . . ?
 C54 C1V C1X 107.5(13) . . ?
 C54 C1V C1Y 108.3(15) . . ?
 C1V C1Y H1YA 109.5 . . ?
 C1V C1Y H1YB 109.5 . . ?
 C1V C1Y H1YC 109.5 . . ?
 H1YA C1Y H1YB 109.5 . . ?
 H1YA C1Y H1YC 109.5 . . ?
 H1YB C1Y H1YC 109.5 . . ?
 C1V C1Z H1ZA 109.5 . . ?
 C1V C1Z H1ZB 109.5 . . ?
 C1V C1Z H1ZC 109.5 . . ?
 H1ZA C1Z H1ZB 109.5 . . ?
 H1ZA C1Z H1ZC 109.5 . . ?
 H1ZB C1Z H1ZC 109.5 . . ?
 C03L C29 H29 126.0 . . ?
 C03L C29 C49 108.0 . . ?
 C49 C29 H29 126.0 . . ?
 C01Z C03L C29 125.8(11) . . ?
 C01Z C03L N03E 123.8(12) . . ?
 C29 C03L N03E 108.0 . . ?
 C03L N03E Cu03 127.7(6) . . ?
 C03L N03E C05L 108.0 . . ?
 C05L N03E Cu03 124.2(7) . . ?
 N03E C05L C56 121.3(12) . . ?
 C49 C05L C56 128.1(12) . . ?
 C49 C05L N03E 108.0 . . ?
 C29 C49 H49 126.0 . . ?
 C05L C49 C29 108.0 . . ?
 C05L C49 H49 126.0 . . ?
 C7 C1A C1B 123(3) . . ?
 C7 C1A C1D 106.4(16) . . ?
 C1B C1A C1D 107.1(15) . . ?
 C1C C1A C7 109.0(15) . . ?
 C1C C1A C1B 106.9(14) . . ?
 C1C C1A C1D 101.9(13) . . ?
 C1A C1B H1BA 109.5 . . ?
 C1A C1B H1BB 109.5 . . ?
 C1A C1B H1BC 109.5 . . ?
 H1BA C1B H1BB 109.5 . . ?
 H1BA C1B H1BC 109.5 . . ?
 H1BB C1B H1BC 109.5 . . ?
 C1A C1C H1CA 109.5 . . ?
 C1A C1C H1CB 109.5 . . ?
 C1A C1C H1CC 109.5 . . ?
 H1CA C1C H1CB 109.5 . . ?
 H1CA C1C H1CC 109.5 . . ?
 H1CB C1C H1CC 109.5 . . ?
 C1A C1D H1DA 109.5 . . ?
 C1A C1D H1DB 109.5 . . ?
 C1A C1D H1DC 109.5 . . ?
 H1DA C1D H1DB 109.5 . . ?
 H1DA C1D H1DC 109.5 . . ?
 H1DB C1D H1DC 109.5 . . ?
 H15A C15 H15B 109.5 . . ?
 H15A C15 H15C 109.5 . . ?
 H15B C15 H15C 109.5 . . ?
 C16 C15 H15A 109.5 . . ?
 C16 C15 H15B 109.5 . . ?
 C16 C15 H15C 109.5 . . ?
 C15 C16 C17 107.9(18) . . ?
 C15 C16 C19 109.1(17) . . ?
 C15 C16 C20 112.0(19) . . ?
 C19 C16 C17 109.3(17) . . ?
 C20 C16 C17 110.0(19) . . ?
 C20 C16 C19 108.5(18) . . ?
 C20A C16 C19 102(2) . . ?
 C15A C16 C19 100.2(18) . . ?
 C15A C16 C20A 116(2) . . ?
 C17A C16 C19 127(2) . . ?
 C17A C16 C20A 110(2) . . ?
 C17A C16 C15A 103(3) . . ?
 C16 C17 H17A 109.5 . . ?
 C16 C17 H17B 109.5 . . ?
 C16 C17 H17C 109.5 . . ?
 H17A C17 H17B 109.5 . . ?
 H17A C17 H17C 109.5 . . ?
 H17B C17 H17C 109.5 . . ?
 C03D C19 C16 116.1(16) . . ?
 C02N C19 C03D 118.6(15) . . ?
 C02N C19 C16 125.2(17) . . ?
 C16 C20 H20A 109.5 . . ?
 C16 C20 H20B 109.5 . . ?
 C16 C20 H20C 109.5 . . ?
 H20A C20 H20B 109.5 . . ?
 H20A C20 H20C 109.5 . . ?
 H20B C20 H20C 109.5 . . ?
 C16 C20A H20D 109.5 . . ?
 C16 C20A H20E 109.5 . . ?
 C16 C20A H20F 109.5 . . ?
 H20D C20A H20E 109.5 . . ?
 H20D C20A H20F 109.5 . . ?
 H20E C20A H20F 109.5 . . ?
 C16 C15A H15D 109.5 . . ?
 C16 C15A H15E 109.5 . . ?
 C16 C15A H15F 109.5 . . ?
 H15D C15A H15E 109.5 . . ?
 H15D C15A H15F 109.5 . . ?
 H15E C15A H15F 109.5 . . ?
 C16 C17A H17D 109.5 . . ?
 C16 C17A H17E 109.5 . . ?
 C16 C17A H17F 109.5 . . ?
 H17D C17A H17E 109.5 . . ?
 H17D C17A H17F 109.5 . . ?
 H17E C17A H17F 109.5 . . ?
 H9AA C9AA H9AB 109.5 . . ?
 H9AA C9AA H9AC 109.5 . . ?
 H9AB C9AA H9AC 109.5 . . ?
 C7AA C9AA H9AA 109.5 . . ?
 C7AA C9AA H9AB 109.5 . . ?
 C7AA C9AA H9AC 109.5 . . ?
 H8AA C8AA H8AB 109.5 . . ?
 H8AA C8AA H8AC 109.5 . . ?
 H8AB C8AA H8AC 109.5 . . ?
 C7AA C8AA H8AA 109.5 . . ?
 C7AA C8AA H8AB 109.5 . . ?
 C7AA C8AA H8AC 109.5 . . ?
 C1S C7AA C8AA 97.7(12) . . ?
 C9AA C7AA C1S 116.0(13) . . ?
 C9AA C7AA C8AA 96.0(9) . . ?
 C0BA C7AA C1S 120.6(13) . . ?
 C0BA C7AA C9AA 119.0(13) . . ?
 C0BA C7AA C8AA 97.2(12) . . ?
 C7AA C0BA H0BA 109.5 . . ?
 C7AA C0BA H0BB 109.5 . . ?
 C7AA C0BA H0BC 109.5 . . ?
 H0BA C0BA H0BB 109.5 . . ?
 H0BA C0BA H0BC 109.5 . . ?
 H0BB C0BA H0BC 109.5 . . ?
 C1J C1BA H1BD 109.5 . . ?
 C1J C1BA H1BE 109.5 . . ?
 C1J C1BA H1BF 109.5 . . ?
 H1BD C1BA H1BE 109.5 . . ?
 H1BD C1BA H1BF 109.5 . . ?
 H1BE C1BA H1BF 109.5 . . ?
 C1V C54 H54A 109.5 . . ?
 C1V C54 H54B 109.5 . . ?
 C1V C54 H54C 109.5 . . ?
 H54A C54 H54B 109.5 . . ?
 H54A C54 H54C 109.5 . . ?
 H54B C54 H54C 109.5 . . ?

_smtbx_masks_special_details       ?
loop_
  _smtbx_masks_void_nr
  _smtbx_masks_void_average_x
  _smtbx_masks_void_average_y
  _smtbx_masks_void_average_z
  _smtbx_masks_void_volume
  _smtbx_masks_void_count_electrons
  _smtbx_masks_void_content
 1 -0.132 -0.272 -0.047 17340.4 3978.0 ?

_shelx_res_file
;
TITL shelx_a.res in P2(1)/n
    shelx.res
    created by SHELXL-2018/1 at 14:36:58 on 11-Feb-2025
REM Old TITL in P21/n
REM SHELXT solution in P2(1)/n
REM R1 0.358, Rweak 0.029, Alpha 0.138, Orientation as input
REM Formula found by SHELXT: C194 Cu3 O25
CELL 0.82653 17.9011 47.6865 36.7042 90 90.547 90
ZERR 4 0.0003 0.0008 0.0005 0 0.001 0
LATT 1
SYMM 0.5-X,0.5+Y,0.5-Z
SFAC C H Cu N
DISP C 0.0052 0.0023 16.0976
DISP Cu 0.2556 1.6827 7813.756
DISP H -0 0 0.63
DISP N 0.0094 0.0046 28.7478
UNIT 888 792 12 48
DFIX 1.3 C05L N03E
DFIX 1.5384 C1J C9
DFIX 1.5384 C1K C1J
DFIX 1.5384 C1J C1L
DFIX 2.5123 C1K C9
DFIX 2.5123 C1L C9
DFIX 2.5123 C1BA C1L
DFIX 2.5123 C1BA C9
DFIX 2.5123 C1BA C1K
DFIX 1.5384 C1BA C1J
DFIX 1.5384 C1X C1V
DFIX 1.5384 C1A C7
DFIX 1.5384 C1A C1C
DFIX 2.5123 C7 C1C
DFIX 2.3 C1C C1D
DFIX 1.5384 C1A C1D
DFIX 2.5123 C1D C7
DFIX 2.5123 C1D C1C
DFIX 2.5123 C1B C1C
DFIX 1.5384 C1A C1B
DFIX 2.5123 C1C C1B
DFIX 2.5123 C1B C1D
DFIX 2.5123 C1D C1B
DFIX 1.5384 C9AA C7AA
DFIX 2.5123 C9AA C0BA
DFIX 1.5384 C0BA C7AA
DFIX 1.5384 C7AA C9AA
DFIX 2.5123 C0BA C9AA
DFIX 1.538 C7AA C1S
DFIX 2.5123 C1S C9AA
DFIX 2.5123 C1S C0BA
DFIX 1.5384 C1S C7AA
DFIX 2.5123 C9AA C1S
DFIX 2.5123 C0BA C1S
DFIX 2.5123 C05J C22
DFIX 2.5123 C55 C05J
DFIX 1.5384 C1V C1Y
DFIX 2.5123 C1Y C1X
DFIX 1.5384 C1V C1Z
DFIX 2.5123 C1X C1Z
DFIX 2.5123 C1Y C1Z
DFIX 2.5123 C8AA C9AA C8AA C7AA
DFIX 2.5123 C9AA C8AA
DFIX 2.5123 C8AA C0BA
DFIX 2.5123 C8AA C9AA
DFIX 1.5834 C8AA C7AA
DFIX 1.5384 C7AA C8AA
DFIX 2.5123 C8AA C1S
DFIX 1.5384 C54 C1V
DFIX 2.5123 C1X C54
DFIX 2.5123 C54 C1X
DFIX 2.5123 C54 C1Y
DFIX 2.5123 C54 C1Z
SADI C3 C4 C3 C5 C3 C6 C3 C2
SADI 0.04 C4 C5 C4 C6 C5 C6
SADI 0.04 C2 C4 C2 C5 C2 C6
SADI C10 C11 C10 C13 C10 C14 C10 C6AA
SADI 0.04 C11 C13 C11 C14 C13 C14
SADI 0.04 C6AA C11 C6AA C13 C6AA C14
SADI C1J C1K C1J C1L C1J C9
SADI 0.04 C9 C1K C9 C1L
SADI C12 C1N C12 C1O C12 C1P C12 C8
SADI 0.04 C1N C1O C1N C1P C1O C1P
SADI 0.04 C8 C1N C8 C1O C8 C1P
SADI 0.04 C1X C1Y C1X C1Z C1Y C1Z
SADI 0.04 C1V C1X C1V C1Y C1V C1Z
SADI C16 C17 C16 C19 C16 C20 C16 C15
SADI 0.04 C17 C19 C17 C20 C19 C20
SADI 0.04 C15 C17 C15 C19 C15 C20
DELU C031 C03S C03B C02U C022 C01V
DELU C03N C04I C03R C04H C04A C044
DELU C49 C29 C05L
DELU C69 C05K C05H C048 C046 C064
DELU C02Q C04G C04U
DELU C05H C69 C05K C064 C046 C048
DELU C03L C29 C49 C05L N03E
DELU C1O C1N C8
DELU C1C C1D C1B C1A
DELU C54 C1Z C1Y
DELU C1Z C1Y C54 C1V
DELU C05P H05g C05F C05R
DELU C03Y C05P C05F C05R
DELU C00R C01D C016 C79 C02B C021
DELU C02N C19 C02G C01Y C01G C03D
SIMU C2 C3 C4 C5 C6
SIMU C6AA C10 C11 C13 C14
SIMU C9 C1J C1K C1L
SIMU C1E C24 C4AA C0AA C1AA C7
SIMU C8 C12 C1N C1O C1P
SIMU C035 C02M C03G
SIMU C15 C16 C17 C19 C20
RIGU C2 C3 C4 C5 C6
RIGU C6AA C10 C11 C13 C14
RIGU C9 C1J C1K C1L
RIGU C1S
RIGU C8 C12 C1N C1O C1P
RIGU C1V C1X C1Y C1Z
RIGU C15 C16 C17 C19 C20
ISOR C2AA C3AA C1X C1 C1S C5AA
ISOR C1H C1Q C1F C1I
ISOR C1D C1C C1B
ISOR C1B C1D C1C C1A
ISOR C1S C1 C1X C3AA C2AA C5AA
ISOR C1Y C1V C1Z
ISOR C1Z C1Y
ISOR C9AA C7AA C0BA C8AA
ISOR C54 C1V C1Z C1Y
EADP C1L C1J C1K
EADP C05H C69 C05K C064 C046 C048
EADP C1BA C1J C1K C1L
EADP C49 C29 C03L N03E C05L
EADP C1 C2AA C3AA C1X C1S C5AA
EADP C019 C01I C015 C00K N008
EADP C1I C1Q C1H
EADP C8AA C0BA C9AA C7AA
EADP C54 C1Z C1Y

L.S. 20
PLAN  99
SIZE 0.06 0.06 0.07
TEMP -173.15
BOND $H
LIST 6
ABIN
fmap 2
acta
OMIT 0 5 5
OMIT 1 2 7
OMIT -3 10 4
OMIT 4 4 2
OMIT 1 4 6
OMIT -1 12 4
OMIT -1 9 5
OMIT 0 5 7
OMIT 7 0 3
REM <olex2.extras>
REM <HklSrc "%.\\shelx.hkl">
REM </olex2.extras>

WGHT    0.200000
FVAR       0.10682   0.44113
CU01  3    0.179470    0.087959    0.804757    11.00000    0.13157    0.12506 =
         0.14022    0.00050   -0.06638    0.00153
CU02  3    0.177314    0.471018    0.782799    11.00000    0.16079    0.14087 =
         0.15678    0.01295   -0.07896   -0.01385
CU03  3    0.973496    0.273379    0.642742    11.00000    0.28530    0.14939 =
         0.15270    0.01386   -0.06338    0.00899
N004  4    0.094693    0.103598    0.776817    11.00000    0.10946    0.12246 =
         0.15952    0.00049   -0.03924    0.01051
N005  4    0.267467    0.484808    0.809978    11.00000    0.19186    0.14334 =
         0.14589    0.02679   -0.11160   -0.03648
N006  4    0.270230    0.072658    0.830417    11.00000    0.22868    0.09846 =
         0.10463    0.00524   -0.11416   -0.00555
N007  4    0.219339    0.071856    0.759467    11.00000    0.11875    0.11736 =
         0.20341    0.00845   -0.11756   -0.01829
N008  4    0.218366    0.486320    0.738388    11.00000    0.13663    0.12001 =
         0.15612    0.00120   -0.07223    0.00642
N009  4    0.136474    0.105186    0.849820    11.00000    0.16560    0.13971 =
         0.12893    0.01041   -0.06120   -0.04061
N00A  4    1.017764    0.245547    0.673530    11.00000    0.15347    0.16501 =
         0.15425    0.02387   -0.03794   -0.01795
N00B  4    0.094476    0.454955    0.755428    11.00000    0.11476    0.13577 =
         0.14885   -0.01031   -0.06333    0.00371
C00C  1    0.429333    0.062419    0.768960    11.00000    0.13345    0.15892 =
         0.15576   -0.04677   -0.01797    0.04649
N00D  4    1.015889    0.303264    0.670850    11.00000    0.13451    0.18651 =
         0.15522    0.01777   -0.04057    0.03207
C00E  1    0.458520    0.042827    0.750112    11.00000    0.08765    0.16888 =
         0.18792    0.01690   -0.04538   -0.00625
AFIX  43
H00E  2    0.430323    0.026234    0.745969    11.00000   -1.20000
AFIX   0
C00F  1    0.350999    0.061634    0.777315    11.00000    0.20530    0.11785 =
         0.13503   -0.03052    0.02898    0.01269
C00G  1    0.339001    0.063719    0.814317    11.00000    0.06354    0.10537 =
         0.34090   -0.05519   -0.02210    0.01243
C00H  1    0.011247    0.495860    0.655691    11.00000    0.09331    0.13575 =
         0.14175   -0.00480   -0.03171   -0.01013
AFIX  43
H00H  2   -0.014172    0.499524    0.677789    11.00000   -1.20000
AFIX   0
C00I  1   -0.086203    0.294398    0.794455    11.00000    0.16227    0.11354 =
         0.16926    0.02769    0.00430    0.02214
C00J  1    0.053915    0.125365    0.787420    11.00000    0.14269    0.15078 =
         0.10904    0.00979   -0.04745   -0.02104
C00K  1    0.186360    0.489494    0.702934    11.00000    0.13663    0.12001 =
         0.15612    0.00120   -0.07223    0.00642
C00M  1    0.381887    0.055472    0.849351    11.00000    0.11179    0.13767 =
         0.23295   -0.00801   -0.14284    0.01465
AFIX  43
H00M  2    0.432285    0.049237    0.850011    11.00000   -1.20000
AFIX   0
C00N  1    0.115515    0.080736    0.718162    11.00000    0.15146    0.14626 =
         0.10566   -0.00177   -0.06275   -0.02641
C00O  1    0.269018    0.070452    0.869125    11.00000    0.07384    0.09958 =
         0.26803    0.01764   -0.07767    0.01705
C00P  1    0.335097    0.492800    0.794128    11.00000    0.13970    0.13522 =
         0.18303    0.02281   -0.09268   -0.04597
C00Q  1   -0.022814    0.503610    0.621364    11.00000    0.14103    0.13798 =
         0.10392   -0.00914   -0.06070   -0.01673
AFIX  66
C00R  1    0.829418    0.130653    0.691342    11.00000    0.15804    0.17445 =
         0.16493    0.02291   -0.04127    0.01938
C01D  1    0.873001    0.128586    0.660317    11.00000    0.15513    0.16635 =
         0.15965   -0.00394   -0.05503   -0.01634
AFIX  43
H01D  2    0.873116    0.111719    0.646546    11.00000   -1.20000
AFIX  65
C016  1    0.916414    0.151200    0.649441    11.00000    0.14205    0.14890 =
         0.16845    0.00268   -0.05947   -0.01045
AFIX  43
H016  2    0.946201    0.149787    0.628236    11.00000   -1.20000
AFIX  65
C79   1    0.916246    0.175880    0.669589    11.00000    0.13859    0.14180 =
         0.18745    0.01314   -0.04704   -0.00227
C02B  1    0.872664    0.177947    0.700614    11.00000    0.14821    0.17870 =
         0.21539   -0.00960   -0.03045    0.01594
AFIX  43
H02B  2    0.872549    0.194815    0.714385    11.00000   -1.20000
AFIX  65
C021  1    0.829250    0.155334    0.711491    11.00000    0.17119    0.18987 =
         0.17574    0.00919   -0.02189    0.01066
AFIX  43
H021  2    0.799464    0.156746    0.732695    11.00000   -1.20000
AFIX   0
C00S  1    0.045552    0.420689    0.802123    11.00000    0.18926    0.19036 =
         0.14142    0.01849   -0.06957    0.03701
C00T  1    0.078062    0.098329    0.741052    11.00000    0.11896    0.14400 =
         0.13325    0.01174   -0.07222   -0.01436
C00U  1    0.082125    0.482863    0.656663    11.00000    0.11261    0.13689 =
         0.13624   -0.02399   -0.07472    0.00676
C00V  1    0.347372    0.495211    0.759603    11.00000    0.16389    0.15952 =
         0.13438    0.02465   -0.07946   -0.01471
C00W  1    0.050159    0.138808    0.821355    11.00000    0.12288    0.15578 =
         0.18396    0.05665   -0.08667   -0.01013
C00X  1    0.088567    0.481540    0.591912    11.00000    0.14169    0.19302 =
         0.11658   -0.03498   -0.05727   -0.00024
C00Z  1    0.115982    0.477946    0.694531    11.00000    0.12424    0.10857 =
         0.14333   -0.01693   -0.04098    0.01483
C010  1   -0.065707    0.310116    0.823786    11.00000    0.17059    0.14037 =
         0.13919    0.02877   -0.00765    0.02125
C011  1   -0.084550    0.264315    0.798087    11.00000    0.14508    0.19390 =
         0.12611    0.00209   -0.00471    0.01046
C012  1    0.464008    0.513297    0.729072    11.00000    0.13138    0.15296 =
         0.18593   -0.00159   -0.10763   -0.00375
AFIX  43
H012  2    0.440637    0.530614    0.723149    11.00000   -1.20000
AFIX   0
C013  1    0.007416    0.423142    0.734236    11.00000    0.12845    0.12546 =
         0.22552   -0.02368   -0.05775    0.01256
AFIX  43
H013  2   -0.025491    0.407537    0.732945    11.00000   -1.20000
AFIX   0
C014  1    0.338606    0.058268    0.878774    11.00000    0.18132    0.15098 =
         0.15581   -0.02632   -0.01196   -0.01339
AFIX  43
H014  2    0.352692    0.052825    0.902771    11.00000   -1.20000
AFIX   0
C015  1    0.234411    0.502397    0.679283    11.00000    0.13663    0.12001 =
         0.15612    0.00120   -0.07223    0.00642
AFIX  43
H015  2    0.223198    0.508606    0.655253    11.00000   -1.20000
AFIX   0
N017  4    0.130579    0.454691    0.826087    11.00000    0.22831    0.18676 =
         0.16456   -0.01941   -0.10123   -0.00155
C018  1    0.827315    0.417671    0.673511    11.00000    0.12975    0.16134 =
         0.16517    0.00543   -0.05524    0.01872
C019  1    0.291003    0.494926    0.732838    11.00000    0.13663    0.12001 =
         0.15612    0.00120   -0.07223    0.00642
C01A  1    0.016110    0.495713    0.592224    11.00000    0.14042    0.15494 =
         0.14386   -0.01840   -0.06514   -0.00785
AFIX  43
H01A  2   -0.005719    0.499757    0.569123    11.00000   -1.20000
AFIX   0
C01B  1    0.999745    0.217590    0.678031    11.00000    0.14984    0.16253 =
         0.17775    0.00735    0.00285   -0.02258
C01C  1    0.776126    0.092428    0.728881    11.00000    0.12268    0.17634 =
         0.18214   -0.00147   -0.03986   -0.02867
C01E  1    0.221821    0.080388    0.893808    11.00000    0.08839    0.14035 =
         0.20155   -0.02749   -0.05187    0.02775
C01F  1    0.289549    0.063407    0.752792    11.00000    0.14895    0.13724 =
         0.13073    0.01844   -0.10596   -0.01999
C01G  1    0.078303    0.074660    0.682189    11.00000    0.12616    0.16792 =
         0.15022    0.01095   -0.04479   -0.00376
C03D  1    0.112487    0.085440    0.652196    11.00000    0.14327    0.31579 =
         0.11806    0.00759   -0.06638   -0.04013
AFIX  43
H03D  2    0.155497    0.097019    0.654304    11.00000   -1.20000
AFIX   0
C02N  1    0.013343    0.062777    0.616421    11.00000    0.18964    0.23297 =
         0.14369    0.02226   -0.07542   -0.01572
AFIX  43
H02N  2   -0.008756    0.058433    0.593473    11.00000   -1.20000
AFIX   0
C02G  1   -0.019952    0.053846    0.647078    11.00000    0.12964    0.17657 =
         0.16260    0.00944   -0.07001    0.00196
C01Y  1    0.012688    0.059945    0.680983    11.00000    0.11981    0.16017 =
         0.14031   -0.00293   -0.06922    0.00083
AFIX  43
H01Y  2   -0.010393    0.053952    0.702843    11.00000   -1.20000
AFIX   0
C01H  1    0.049988    0.431943    0.768762    11.00000    0.11494    0.12170 =
         0.23795   -0.02432   -0.06506    0.00445
C01I  1    0.300393    0.504509    0.696819    11.00000    0.13663    0.12001 =
         0.15612    0.00120   -0.07223    0.00642
AFIX  43
H01I  2    0.345581    0.511288    0.686701    11.00000   -1.20000
AFIX  66
C01J  1    0.014845    0.166648    0.828722    11.00000    0.14482    0.12018 =
         0.19910    0.03295   -0.04074    0.03506
C05N  1    0.064279    0.188977    0.825578    11.00000    0.20302    0.14772 =
         0.64593   -0.00359    0.07034    0.04148
AFIX  43
H05N  2    0.116101    0.185517    0.822508    11.00000   -1.20000
AFIX  65
C054  1    0.037888    0.216367    0.826925    11.00000    0.16616    0.16791 =
         0.81814    0.03045    0.08621    0.07173
AFIX  43
H054  2    0.071673    0.231627    0.824776    11.00000   -1.20000
AFIX  65
C02Y  1   -0.037937    0.221428    0.831416    11.00000    0.20395    0.11194 =
         0.21442    0.01270   -0.01555   -0.00248
C041  1   -0.087371    0.199100    0.834560    11.00000    0.17594    0.13342 =
         0.31797    0.00962    0.01805    0.07768
AFIX  43
H041  2   -0.139194    0.202560    0.837629    11.00000   -1.20000
AFIX  65
C03U  1   -0.060981    0.171710    0.833213    11.00000    0.17689    0.16671 =
         0.31341    0.06342    0.05375    0.01906
AFIX  43
H03U  2   -0.094767    0.156449    0.835362    11.00000   -1.20000
AFIX   0
C01K  1    0.867289    0.371837    0.690109    11.00000    0.14300    0.17821 =
         0.22192   -0.04896   -0.04719    0.01498
AFIX  43
H01K  2    0.866762    0.356222    0.706177    11.00000   -1.20000
AFIX   0
C01L  1    0.871550    0.417665    0.646340    11.00000    0.16678    0.17679 =
         0.13070    0.00552   -0.06091    0.00214
AFIX  43
H01L  2    0.873770    0.433674    0.630984    11.00000   -1.20000
AFIX   0
C01M  1    0.022100    0.440076    0.706045    11.00000    0.14210    0.14274 =
         0.16196    0.00945   -0.07067    0.01111
AFIX  43
H01M  2   -0.000169    0.439296    0.682469    11.00000   -1.20000
AFIX   0
C01N  1    0.530425    0.044661    0.735203    11.00000    0.20114    0.13646 =
         0.24419   -0.02415   -0.11923    0.01966
AFIX  43
H01N  2    0.548324    0.029062    0.721759    11.00000   -1.20000
AFIX   0
N01O  4    0.931818    0.242901    0.612505    11.00000    0.32458    0.15438 =
         0.17289   -0.00088   -0.08726    0.02549
C01P  1    0.185167    0.069293    0.727621    11.00000    0.07701    0.15750 =
         0.15250   -0.00115   -0.04771    0.00551
C01Q  1    0.948225    0.203265    0.656764    11.00000    0.19657    0.14410 =
         0.15696    0.02606   -0.03105    0.02156
C01R  1    0.998262    0.331357    0.673684    11.00000    0.18214    0.14031 =
         0.13663    0.02071   -0.01709    0.03990
C01S  1    0.238848    0.075134    0.934306    11.00000    0.18564    0.18100 =
         0.15061    0.01086   -0.03275    0.01434
C03M  1    0.186322    0.059248    0.953173    11.00000    0.20221    0.20532 =
         0.17001    0.02047   -0.06657    0.04694
AFIX  43
H03M  2    0.142093    0.053596    0.940690    11.00000   -1.20000
AFIX   0
C03Q  1    0.261247    0.059983    1.005967    11.00000    0.21477    0.33579 =
         0.22364   -0.03168   -0.07031    0.08668
AFIX  43
H03Q  2    0.270852    0.054322    1.030382    11.00000   -1.20000
AFIX   0
C03A  1    0.298206    0.083530    0.953155    11.00000    0.19088    0.17929 =
         0.17587   -0.02805   -0.08608   -0.01528
AFIX  43
H03A  2    0.332750    0.095365    0.941082    11.00000   -1.20000
AFIX   0
C01T  1    0.118327    0.475542    0.625309    11.00000    0.12159    0.16567 =
         0.14487   -0.06854   -0.03020   -0.00189
AFIX  43
H01T  2    0.165000    0.466119    0.626907    11.00000   -1.20000
AFIX   0
C01U  1   -0.094147    0.518730    0.619610    11.00000    0.11620    0.13655 =
         0.16625   -0.01885   -0.09840    0.03487
C01V  1    0.710619    0.475777    0.722534    11.00000    0.14171    0.15990 =
         0.19243    0.00172   -0.07277   -0.00160
C01W  1    0.910025    0.369474    0.660236    11.00000    0.16116    0.13975 =
         0.20026   -0.00289   -0.09493    0.02371
C01X  1    0.008524    0.135683    0.757277    11.00000    0.13238    0.16237 =
         0.16439    0.02195   -0.05918   -0.00693
AFIX  43
H01X  2   -0.023489    0.151568    0.757575    11.00000   -1.20000
AFIX   0
C01Z  1    0.941893    0.342874    0.650104    11.00000    0.19271    0.13267 =
         0.15222    0.01214   -0.05114    0.00655
C022  1    0.772490    0.458825    0.710825    11.00000    0.14824    0.17191 =
         0.16347    0.02062   -0.07195    0.00961
C023  1    0.299264    0.053883    0.716896    11.00000    0.14060    0.16567 =
         0.12132   -0.00486   -0.04972   -0.00441
AFIX  43
H023  2    0.343057    0.046636    0.705915    11.00000   -1.20000
AFIX   0
C024  1   -0.050435    0.298641    0.856580    11.00000    0.21668    0.10209 =
         0.16995   -0.00635   -0.01719   -0.01027
C025  1    0.428067    0.494301    0.749405    11.00000    0.14745    0.15913 =
         0.18488    0.03841   -0.08006   -0.03974
C026  1    0.767525    0.109194    0.695988    11.00000    0.21961    0.16091 =
         0.21830    0.02674   -0.00367   -0.02455
C027  1    0.162581    0.097145    0.883769    11.00000    0.10935    0.11927 =
         0.20973   -0.05688   -0.01327    0.01072
C028  1    0.020172    0.118797    0.729360    11.00000    0.12294    0.15773 =
         0.13880    0.01086   -0.05054   -0.01600
AFIX  43
H028  2   -0.003924    0.119606    0.706210    11.00000   -1.20000
AFIX   0
C029  1    0.711903    0.077705    0.743474    11.00000    0.11397    0.15754 =
         0.18309   -0.02139   -0.03478   -0.00237
C02A  1   -0.065789    0.250664    0.830113    11.00000    0.15005    0.13564 =
         0.14237    0.00192   -0.00429    0.01535
C02C  1    0.916435    0.394599    0.638927    11.00000    0.22309    0.13105 =
         0.15402   -0.00871   -0.09591    0.01816
AFIX  43
H02C  2    0.951482    0.395466    0.619687    11.00000   -1.20000
AFIX   0
C02D  1    0.845377    0.090741    0.748413    11.00000    0.10767    0.17595 =
         0.19286    0.01824   -0.03411   -0.00848
AFIX  43
H02D  2    0.887302    0.100834    0.739670    11.00000   -1.20000
AFIX   0
C02E  1    0.548459    0.086940    0.762086    11.00000    0.07835    0.27921 =
         0.26427    0.11074   -0.06282   -0.06503
AFIX  43
H02E  2    0.577284    0.103053    0.768051    11.00000   -1.20000
AFIX   0
C02F  1    0.475599    0.085500    0.779933    11.00000    0.23214    0.12156 =
         0.15365   -0.03764   -0.07137    0.00280
AFIX  43
H02F  2    0.460203    0.098894    0.797489    11.00000   -1.20000
AFIX   0
C02H  1   -0.049871    0.268026    0.861217    11.00000    0.19003    0.17566 =
         0.14596    0.04505   -0.01709    0.01383
C02I  1    0.576820    0.482414    0.722112    11.00000    0.14017    0.16140 =
         0.19746    0.03576   -0.06397    0.01677
C02J  1    0.230639    0.057623    0.701905    11.00000    0.12578    0.17977 =
         0.13080    0.01057   -0.06076   -0.01099
AFIX  43
H02J  2    0.216392    0.052950    0.677657    11.00000   -1.20000
AFIX   0
C02K  1    0.537973    0.507358    0.716287    11.00000    0.14201    0.19285 =
         0.18502    0.02154   -0.11045   -0.04918
AFIX  43
H02K  2    0.562367    0.521600    0.702762    11.00000   -1.20000
AFIX   0
C02L  1    0.085336    0.127392    0.852605    11.00000    0.10735    0.08039 =
         0.30540   -0.02460   -0.01881    0.02426
C02M  1    1.073702    0.300957    0.694851    11.00000    0.17354    0.09829 =
         0.24831    0.03178    0.04610    0.00564
C02O  1    0.769380    0.438723    0.682857    11.00000    0.15089    0.20230 =
         0.16308   -0.01625   -0.10101   -0.01220
C02P  1   -0.090323    0.035901    0.642841    11.00000    0.17968    0.16749 =
         0.15392   -0.00214   -0.08675    0.00525
C02Q  1    0.080860    0.433115    0.828782    11.00000    0.21035    0.14775 =
         0.19978    0.04541   -0.05701   -0.04146
C02R  1   -0.106616    0.305540    0.761343    11.00000    0.16707    0.15538 =
         0.15521    0.03986   -0.01017   -0.00541
AFIX  43
H02R  2   -0.106541    0.325307    0.758131    11.00000   -1.20000
AFIX  66
C02S  1   -0.049769    0.340095    0.817599    11.00000    0.16836    0.18024 =
         0.18868    0.03458   -0.03209   -0.02117
C04Q  1    0.021969    0.342544    0.803789    11.00000    0.27980    0.09368 =
         0.37394    0.01870   -0.03164   -0.01411
AFIX  43
H04Q  2    0.050266    0.326190    0.798628    11.00000   -1.20000
AFIX  65
C04X  1    0.052303    0.368921    0.797532    11.00000    0.24739    0.15836 =
         0.38954    0.02981   -0.01788    0.02568
AFIX  43
H04X  2    0.101332    0.370594    0.788094    11.00000   -1.20000
AFIX  65
C020  1    0.010899    0.392849    0.805084    11.00000    0.19238    0.13471 =
         0.21687    0.06757   -0.06410   -0.06386
C03F  1   -0.060838    0.390401    0.818893    11.00000    0.21297    0.10742 =
         0.37300    0.03377    0.01159   -0.00221
AFIX  43
H03F  2   -0.089135    0.406755    0.824054    11.00000   -1.20000
AFIX  65
C04C  1   -0.091173    0.364024    0.825150    11.00000    0.16822    0.13690 =
         0.40119    0.03817   -0.00619    0.02043
AFIX  43
H04C  2   -0.140202    0.362351    0.834589    11.00000   -1.20000
AFIX   0
C02T  1    0.580441    0.069551    0.739150    11.00000    0.28593    0.25195 =
         0.18041   -0.03532   -0.06025    0.16910
C02U  1    0.843444    0.462803    0.730768    11.00000    0.12963    0.19213 =
         0.17487    0.00104   -0.05769   -0.02002
AFIX  43
H02U  2    0.885520    0.451972    0.723835    11.00000   -1.20000
AFIX   0
C02W  1   -0.102434    0.248030    0.766945    11.00000    0.19183    0.14443 =
         0.15276    0.02427   -0.00332    0.00461
AFIX  43
H02W  2   -0.096588    0.228251    0.768170    11.00000   -1.20000
AFIX   0
C02X  1    0.125606    0.114509    0.909565    11.00000    0.13132    0.17548 =
         0.19664    0.05351   -0.07662    0.00434
AFIX  43
H02X  2    0.131263    0.113138    0.935264    11.00000   -1.20000
AFIX   0
C02Z  1    1.050475    0.205356    0.704873    11.00000    0.16126    0.16935 =
         0.20706    0.05697   -0.04154    0.04921
AFIX  43
H02Z  2    1.050740    0.186298    0.712412    11.00000   -1.20000
AFIX   0
C030  1    0.721753    0.061701    0.776989    11.00000    0.16422    0.16667 =
         0.15973    0.01289   -0.02050    0.00048
AFIX  43
H030  2    0.681942    0.051485    0.787611    11.00000   -1.20000
AFIX   0
C031  1    0.721718    0.494430    0.751961    11.00000    0.13940    0.18111 =
         0.22070   -0.01878   -0.07191    0.00675
AFIX  43
H031  2    0.680703    0.505187    0.760402    11.00000   -1.20000
AFIX   0
C032  1    0.380294    0.500881    0.826830    11.00000    0.17406    0.19302 =
         0.21450    0.06131   -0.13495   -0.03367
AFIX  43
H032  2    0.429934    0.507846    0.825666    11.00000   -1.20000
AFIX   0
C033  1    0.920063    0.214434    0.623013    11.00000    0.24474    0.12916 =
         0.23214    0.01404   -0.06057    0.00586
C034  1    1.046329    0.345948    0.697938    11.00000    0.20199    0.15026 =
         0.17264   -0.00718   -0.05091   -0.02372
AFIX  43
H034  2    1.045211    0.365334    0.703868    11.00000   -1.20000
AFIX   0
C035  1    1.111085    0.276073    0.708706    11.00000    0.17460    0.14045 =
         0.21865    0.01812    0.02792    0.00410
C036  1    0.343996    0.497318    0.857392    11.00000    0.25013    0.22473 =
         0.14352    0.04169   -0.07965   -0.05702
AFIX  43
H036  2    0.363489    0.500996    0.881077    11.00000   -1.20000
AFIX   0
C037  1    0.825446    0.393957    0.699479    11.00000    0.15562    0.22099 =
         0.14434   -0.01515   -0.03438   -0.02898
AFIX  43
H037  2    0.796799    0.394375    0.721127    11.00000   -1.20000
AFIX   0
C038  1    0.648456    0.080598    0.721172    11.00000    0.08868    0.26762 =
         0.27637   -0.02796   -0.00421   -0.03455
C039  1    0.852742    0.075413    0.778525    11.00000    0.10300    0.20837 =
         0.25759    0.01411   -0.01296   -0.04792
AFIX  43
H039  2    0.900427    0.073847    0.789925    11.00000   -1.20000
AFIX   0
C03B  1    0.851102    0.480970    0.758145    11.00000    0.15703    0.16281 =
         0.25140   -0.02970   -0.09409    0.01699
AFIX  43
H03B  2    0.897709    0.482790    0.770515    11.00000   -1.20000
AFIX   0
C03C  1   -0.127139    0.288499    0.732801    11.00000    0.25360    0.15247 =
         0.16306    0.03759   -0.01835    0.03008
AFIX  43
H03C  2   -0.141547    0.296953    0.710376    11.00000   -1.20000
AFIX   0
C03G  1    1.072519    0.249673    0.696655    11.00000    0.17713    0.12640 =
         0.20005    0.03392    0.01067    0.02999
C03H  1    1.094632    0.326125    0.710956    11.00000    0.17327    0.15222 =
         0.27947    0.04364   -0.05471    0.00911
AFIX  43
H03H  2    1.134663    0.328985    0.727724    11.00000   -1.20000
AFIX   0
C03I  1    0.080675    0.133481    0.891813    11.00000    0.19805    0.16458 =
         0.14392   -0.04972   -0.01924    0.00157
AFIX  43
H03I  2    0.051901    0.147873    0.902785    11.00000   -1.20000
AFIX   0
C03N  1    0.635272    0.453917    0.677722    11.00000    0.15293    0.21495 =
         0.21982    0.00302   -0.09220    0.03159
C03O  1    0.269571    0.486903    0.849393    11.00000    0.20193    0.15494 =
         0.22374   -0.00081   -0.14269   -0.04089
C03P  1    0.642268    0.472822    0.706423    11.00000    0.14425    0.16229 =
         0.21212   -0.03867   -0.09253    0.03772
C03R  1    0.562060    0.430240    0.628446    11.00000    0.24141    0.27479 =
         0.36776   -0.10770   -0.18910    0.07705
AFIX  43
H03R  2    0.516115    0.429120    0.615359    11.00000   -1.20000
AFIX   0
C03S  1    0.789700    0.497436    0.768609    11.00000    0.15029    0.17479 =
         0.24374   -0.02933   -0.09021    0.00413
AFIX  43
H03S  2    0.795684    0.510847    0.787552    11.00000   -1.20000
AFIX   0
C03T  1    0.156031    0.460897    0.860310    11.00000    0.14831    0.20048 =
         0.31347    0.09319   -0.02593   -0.08777
C03V  1    0.794809    0.062288    0.792915    11.00000    0.14489    0.26444 =
         0.20829   -0.00369   -0.10277    0.04267
AFIX  43
H03V  2    0.802395    0.052639    0.815290    11.00000   -1.20000
AFIX   0
C03W  1    0.540984    0.465520    0.745229    11.00000    0.12276    0.24429 =
         0.25042    0.04548   -0.09557    0.00855
AFIX  43
H03W  2    0.567013    0.449247    0.753210    11.00000   -1.20000
AFIX   0
C03X  1    0.878626    0.219827    0.566778    11.00000    0.43522    0.19518 =
         0.24288    0.02284   -0.18202    0.03221
AFIX  43
H03X  2    0.864699    0.216141    0.542201    11.00000   -1.20000
AFIX   0
C03Y  1    0.129148    0.473837    0.558150    11.00000    0.15429    0.30882 =
         0.13551   -0.08780   -0.03820    0.01171
C03Z  1    0.215043    0.476939    0.872859    11.00000    0.29052    0.27081 =
         0.14633    0.04802   -0.03359   -0.13067
C040  1   -0.127742    0.259730    0.735273    11.00000    0.28039    0.14785 =
         0.15976    0.00338   -0.01942    0.01819
AFIX  43
H040  2   -0.145147    0.248430    0.715639    11.00000   -1.20000
AFIX   0
C042  1    1.095459    0.224825    0.716864    11.00000    0.14298    0.17478 =
         0.26850   -0.00530   -0.04640   -0.01938
AFIX  43
H042  2    1.134152    0.223184    0.734630    11.00000   -1.20000
AFIX   0
C043  1   -0.029733    0.313093    0.887383    11.00000    0.36791    0.11468 =
         0.21207    0.00653   -0.07693    0.02540
AFIX  43
H043  2   -0.031297    0.332929    0.885087    11.00000   -1.20000
AFIX   0
C044  1    0.698908    0.437983    0.665198    11.00000    0.21174    0.19898 =
         0.20481   -0.02280   -0.08021    0.04785
C047  1    0.883340    0.201558    0.592543    11.00000    0.45794    0.17529 =
         0.22147   -0.03925   -0.17575    0.02277
AFIX  43
H047  2    0.865535    0.182805    0.591493    11.00000   -1.20000
AFIX   0
C049  1    0.468561    0.469478    0.758883    11.00000    0.20185    0.14579 =
         0.27953    0.06970   -0.13043   -0.02136
AFIX  43
H049  2    0.446770    0.455770    0.774267    11.00000   -1.20000
AFIX   0
C04A  1    0.682824    0.416927    0.635738    11.00000    0.22612    0.21293 =
         0.26895   -0.04873   -0.13328    0.04423
AFIX  43
H04A  2    0.722259    0.404600    0.629320    11.00000   -1.20000
AFIX   0
C04B  1   -0.031155    0.256259    0.895612    11.00000    0.31132    0.15708 =
         0.15886    0.01850   -0.03763    0.01358
AFIX  43
H04B  2   -0.032361    0.236506    0.898916    11.00000   -1.20000
AFIX   0
C04G  1    0.071548    0.427717    0.867324    11.00000    0.27744    0.26111 =
         0.21806    0.07526   -0.07239   -0.13509
AFIX  43
H04G  2    0.039206    0.414008    0.877366    11.00000   -1.20000
AFIX   0
C04H  1    0.614952    0.413803    0.616852    11.00000    0.23191    0.33877 =
         0.33110   -0.08812   -0.18368    0.09856
AFIX  43
H04H  2    0.608102    0.400896    0.597389    11.00000   -1.20000
AFIX   0
C04I  1    0.563322    0.448653    0.656452    11.00000    0.20696    0.24998 =
         0.30971   -0.05424   -0.15944    0.03725
AFIX  43
H04I  2    0.519013    0.458358    0.662878    11.00000   -1.20000
AFIX   0
C04J  1   -0.007047    0.303472    0.921103    11.00000    0.66767    0.14128 =
         0.22591    0.02431   -0.02481    0.09719
AFIX  43
H04J  2    0.009578    0.315582    0.940065    11.00000   -1.20000
AFIX   0
C04K  1   -0.119964    0.027044    0.675915    11.00000    0.21835    0.52049 =
         0.19308   -0.01500   -0.05953   -0.20812
AFIX  33
H04D  2   -0.081387    0.017153    0.690015    11.00000   -1.50000
H04E  2   -0.137206    0.043367    0.689707    11.00000   -1.50000
H04F  2   -0.162123    0.014391    0.671258    11.00000   -1.50000
AFIX   0
C04L  1    0.896792    0.244958    0.580670    11.00000    0.82349    0.10958 =
         0.23565    0.02613   -0.29714   -0.00235
C04M  1   -0.010652    0.273995    0.925045    11.00000    0.57508    0.22706 =
         0.16001   -0.02649   -0.12054    0.04256
AFIX  43
H04M  2    0.000982    0.265866    0.948038    11.00000   -1.20000
AFIX   0
C04P  1   -0.150562    0.050919    0.621966    11.00000    0.23870    0.27503 =
         0.30400    0.03552   -0.16020   -0.00563
AFIX  33
H04K  2   -0.130846    0.057329    0.598583    11.00000   -1.50000
H04L  2   -0.192570    0.038135    0.617610    11.00000   -1.50000
H04N  2   -0.167653    0.067112    0.636059    11.00000   -1.50000
AFIX   0
C04R  1   -0.070940    0.011005    0.616650    11.00000    0.28322    0.22250 =
         0.32236   -0.06482   -0.07703    0.01581
AFIX  33
H04O  2   -0.050430    0.018455    0.593960    11.00000   -1.50000
H04P  2   -0.033947   -0.001237    0.628415    11.00000   -1.50000
H04R  2   -0.116334    0.000244    0.611211    11.00000   -1.50000
AFIX   0
C04U  1    0.116507    0.445407    0.887008    11.00000    0.22149    0.27547 =
         0.22258    0.01379   -0.08558   -0.06151
AFIX  43
H04U  2    0.120438    0.446986    0.912756    11.00000   -1.20000
AFIX  66
C051  1    1.238774    0.275575    0.719050    11.00000    0.20424    0.22154 =
         0.34805   -0.00618   -0.02857   -0.03834
AFIX  43
H051  2    1.237968    0.273923    0.693256    11.00000   -1.20000
AFIX  65
C03J  1    1.172122    0.276798    0.738106    11.00000    0.07674    0.16572 =
         0.36508    0.02830   -0.05646   -0.01021
C04T  1    1.173300    0.279216    0.775846    11.00000    0.53724    0.24406 =
         0.23338    0.01483   -0.00841    0.01371
AFIX  43
H04T  2    1.127747    0.280052    0.788870    11.00000   -1.20000
AFIX  65
C1P   1    1.241131    0.280411    0.794532    11.00000    0.14075    0.41497 =
         0.42285    0.11801   -0.17462   -0.03374
C04Y  1    1.307783    0.279188    0.775477    11.00000    0.17896    0.23424 =
         0.64691    0.10112   -0.15373   -0.01389
AFIX  43
H04Y  2    1.354141    0.280005    0.788248    11.00000   -1.20000
AFIX  65
C9    1    1.306605    0.276770    0.737736    11.00000    0.16459    0.33997 =
         0.58733   -0.03914   -0.03476    0.01803
AFIX   0
C05F  1    0.093811    0.477717    0.525543    11.00000    0.22737    0.64140 =
         0.13705   -0.04978   -0.03048    0.19318
AFIX  33
H05A  2    0.042644    0.470515    0.526934    11.00000   -1.50000
H05B  2    0.092529    0.497773    0.519746    11.00000   -1.50000
H05C  2    0.120815    0.467656    0.506470    11.00000   -1.50000
AFIX  66
C05H  1    0.694398    0.123277    0.644403    11.00000    0.23088    0.55002 =
         0.32367    0.23250   -0.16217   -0.15662
AFIX  43
H05H  2    0.736640    0.132808    0.634999    11.00000   -1.20000
AFIX  65
C69   1    0.625675    0.125330    0.626655    11.00000    0.23088    0.55002 =
         0.32367    0.23250   -0.16217   -0.15662
AFIX  43
H69   2    0.620947    0.136265    0.605121    11.00000   -1.20000
AFIX  65
C05K  1    0.563869    0.111385    0.640415    11.00000    0.23088    0.55002 =
         0.32367    0.23250   -0.16217   -0.15662
AFIX  43
H05K  2    0.516900    0.112789    0.628285    11.00000   -1.20000
AFIX  65
C064  1    0.570786    0.095386    0.671923    11.00000    0.23088    0.55002 =
         0.32367    0.23250   -0.16217   -0.15662
AFIX  43
H064  2    0.528544    0.085855    0.681327    11.00000   -1.20000
AFIX  65
C046  1    0.639509    0.093332    0.689671    11.00000    0.23088    0.55002 =
         0.32367    0.23250   -0.16217   -0.15662
C048  1    0.701315    0.107277    0.675911    11.00000    0.23088    0.55002 =
         0.32367    0.23250   -0.16217   -0.15662
AFIX   0
C05J  1   -0.100240    0.532253    0.583545    11.00000    0.35879    0.55963 =
         0.29977    0.19004    0.04712    0.31570
AFIX  33
H05D  2   -0.090158    0.518404    0.564487    11.00000   -1.50000
H05E  2   -0.150770    0.539788    0.580186    11.00000   -1.50000
H05F  2   -0.063839    0.547547    0.582009    11.00000   -1.50000
AFIX   0
C05M  1    0.078405    0.459785    0.718413    11.00000    0.10812    0.11981 =
         0.17009   -0.02879   -0.08404    0.01860
C05P  1    0.139163    0.441454    0.557510    11.00000    0.38052    0.33848 =
         0.26748   -0.13635   -0.03424    0.09826
AFIX  33
H05G  2    0.164576    0.435385    0.579924    11.00000   -1.50000
H05I  2    0.090063    0.432436    0.555790    11.00000   -1.50000
H05J  2    0.169162    0.436131    0.536413    11.00000   -1.50000
AFIX   0
C05R  1    0.207543    0.483210    0.562313    11.00000    0.15169    0.56661 =
         0.24940   -0.07800    0.03734   -0.02908
AFIX  33
H05L  2    0.225285    0.479050    0.587070    11.00000   -1.50000
H05M  2    0.238782    0.473336    0.544676    11.00000   -1.50000
H05O  2    0.210496    0.503452    0.557952    11.00000   -1.50000
AFIX   0
C22   1   -0.155373    0.500367    0.625612    11.00000    0.14539    0.14962 =
         1.19800    0.11892   -0.11127    0.02279
AFIX  33
H22A  2   -0.154913    0.485336    0.607407    11.00000   -1.50000
H22B  2   -0.151161    0.492221    0.650058    11.00000   -1.50000
H22C  2   -0.202248    0.510884    0.623508    11.00000   -1.50000
AFIX   0
C55   1   -0.107807    0.537218    0.647988    11.00000    0.29993    0.40952 =
         0.48946   -0.27029   -0.24165    0.23064
AFIX  33
H55A  2   -0.069650    0.551955    0.648190    11.00000   -1.50000
H55B  2   -0.157252    0.545707    0.644630    11.00000   -1.50000
H55C  2   -0.106165    0.527044    0.671180    11.00000   -1.50000
AFIX   0
C2    1    0.395485    0.074839    1.044576    11.00000    0.37610    0.42392 =
         0.14335   -0.06052   -0.12613    0.14456
AFIX  33
H2A   2    0.393624    0.054308    1.043802    11.00000   -1.50000
H2B   2    0.443889    0.080864    1.054516    11.00000   -1.50000
H2C   2    0.355377    0.081862    1.060106    11.00000   -1.50000
AFIX   0
C3    1    0.385670    0.086255    1.006900    11.00000    0.28898    0.28218 =
         0.17065   -0.04700   -0.12738    0.04175
C4    1    0.314379    0.076362    0.989641    11.00000    0.24234    0.28962 =
         0.16395   -0.01394   -0.09232    0.05662
C5    1    0.450026    0.076464    0.983182    11.00000    0.24870    0.29591 =
         0.21610   -0.00569   -0.09872   -0.00182
AFIX  33
H5A   2    0.451799    0.055924    0.983070    11.00000   -1.50000
H5B   2    0.442485    0.083313    0.958244    11.00000   -1.50000
H5C   2    0.497180    0.083858    0.992981    11.00000   -1.50000
AFIX   0
C6    1    0.387697    0.117265    1.005317    11.00000    0.41983    0.29042 =
         0.33046   -0.09801   -0.23604    0.07591
AFIX  33
H6A   2    0.380986    0.123416    0.980021    11.00000   -1.50000
H6B   2    0.347468    0.124953    1.020236    11.00000   -1.50000
H6C   2    0.435980    0.123955    1.014646    11.00000   -1.50000
AFIX   0
C6AA  1    0.130118    0.010426    0.996998    11.00000    0.46274    0.31040 =
         0.64271    0.12980    0.22297   -0.06682
AFIX  33
H6AA  2    0.176512    0.000089    0.992677    11.00000   -1.50000
H6AB  2    0.097436   -0.000725    1.012624    11.00000   -1.50000
H6AC  2    0.104797    0.014063    0.973683    11.00000   -1.50000
AFIX   0
C10   1    0.147074    0.036499    1.014536    11.00000    0.31965    0.30097 =
         0.37902    0.19548    0.02234    0.08079
C11   1    0.196012    0.051091    0.990410    11.00000    0.27049    0.20639 =
         0.25680    0.10415   -0.01080    0.05714
C13   1    0.181454    0.026648    1.047992    11.00000    0.54983    0.77230 =
         0.40654    0.40482    0.02634    0.10899
AFIX  33
H13A  2    0.230910    0.018906    1.042745    11.00000   -1.50000
H13B  2    0.186618    0.042316    1.065109    11.00000   -1.50000
H13C  2    0.150125    0.012048    1.058784    11.00000   -1.50000
AFIX   0
C14   1    0.075371    0.048168    1.018454    11.00000    0.37130    0.40814 =
         0.66602    0.25718    0.18910    0.16364
AFIX  33
H14A  2    0.046398    0.036721    1.035409    11.00000   -1.50000
H14B  2    0.079823    0.067296    1.027992    11.00000   -1.50000
H14C  2    0.049973    0.048611    0.994690    11.00000   -1.50000
AFIX  66
C24   1    0.838576    0.272571    0.446933    11.00000    0.43420    0.39741 =
         0.25553   -0.04561   -0.08576   -0.02148
AFIX  43
H24   2    0.826311    0.272618    0.421694    11.00000   -1.20000
AFIX  65
C1E   1    0.785072    0.280018    0.472368    11.00000    0.45179    0.30016 =
         0.28382   -0.05198   -0.09687    0.02700
C4AA  1    0.803019    0.279949    0.509296    11.00000    0.42436    0.23533 =
         0.22387   -0.05738   -0.19446    0.04940
AFIX  43
H4AA  2    0.766451    0.285038    0.526680    11.00000   -1.20000
AFIX  65
C0AA  1    0.874469    0.272433    0.520790    11.00000    0.39173    0.25935 =
         0.22999   -0.01301   -0.09650   -0.01492
C1AA  1    0.927974    0.264986    0.495355    11.00000    0.33789    0.38911 =
         0.25145   -0.01274   -0.10853   -0.01068
AFIX  43
H1AA  2    0.976807    0.259849    0.503210    11.00000   -1.20000
AFIX  65
C7    1    0.910029    0.265055    0.458426    11.00000    0.33840    0.41716 =
         0.25492   -0.03927   -0.03969    0.04263
AFIX   0
C56   1    0.899496    0.269750    0.560406    11.00000    0.33872    0.24947 =
         0.19565   -0.03940   -0.10838   -0.00872
C1J   1    1.381923    0.277585    0.718166    11.00000    0.20087    0.57656 =
         0.70670   -0.07535    0.05692    0.02982
C1K   1    1.394408    0.250990    0.696221    11.00000    0.20087    0.57656 =
         0.70670   -0.07535    0.05692    0.02982
AFIX  33
H1KA  2    1.354244    0.248918    0.678090    11.00000   -1.50000
H1KB  2    1.442559    0.252148    0.683829    11.00000   -1.50000
H1KC  2    1.394469    0.234758    0.712596    11.00000   -1.50000
AFIX   0
C1L   1    1.446101    0.279417    0.745639    11.00000    0.20087    0.57656 =
         0.70670   -0.07535    0.05692    0.02982
AFIX  33
H1LA  2    1.440385    0.296343    0.760495    11.00000   -1.50000
H1LB  2    1.445551    0.262847    0.761428    11.00000   -1.50000
H1LC  2    1.493641    0.280238    0.732661    11.00000   -1.50000
AFIX   0
C8    1    1.283534    0.280244    0.854977    11.00000    0.34287    0.70198 =
         0.33848   -0.04286   -0.07035   -0.03133
AFIX  33
H8A   2    1.327249    0.269661    0.846853    11.00000   -1.50000
H8B   2    1.293116    0.300372    0.852344    11.00000   -1.50000
H8C   2    1.273819    0.275925    0.880602    11.00000   -1.50000
AFIX   0
C12   1    1.216194    0.272168    0.832004    11.00000    0.35623    0.51339 =
         0.38350    0.05838   -0.14435   -0.03323
C1N   1    1.153981    0.289537    0.846927    11.00000    0.41804    0.65562 =
         0.29663   -0.07820   -0.16836    0.02420
AFIX  33
H1NA  2    1.141240    0.282795    0.871312    11.00000   -1.50000
H1NB  2    1.169814    0.309181    0.848387    11.00000   -1.50000
H1NC  2    1.110136    0.288013    0.830857    11.00000   -1.50000
AFIX   0
C1O   1    1.205903    0.240131    0.837535    11.00000    0.61003    0.54746 =
         0.48410    0.18893   -0.15481   -0.04978
AFIX  33
H1OA  2    1.248541    0.230147    0.827139    11.00000   -1.50000
H1OB  2    1.202887    0.236000    0.863634    11.00000   -1.50000
H1OC  2    1.159782    0.234020    0.825322    11.00000   -1.50000
AFIX   0
C1F   1    0.703042    0.289534    0.457855    11.00000    0.45959    0.35147 =
         0.35061   -0.00871   -0.33165    0.08581
PART 1
C1H   1    0.712823    0.321267    0.460926    11.00000    0.60610    0.45773 =
         0.42084   -0.06113   -0.34185    0.13271
PART 0
AFIX  33
H1HA  2    0.738901    0.325765    0.483785    11.00000   -1.50000
H1HB  2    0.742170    0.328078    0.440333    11.00000   -1.50000
H1HC  2    0.663673    0.330320    0.460632    11.00000   -1.50000
AFIX   0
C1I   1    0.646424    0.274586    0.501110    11.00000    0.60610    0.45773 =
         0.42084   -0.06113   -0.34185    0.13271
AFIX  33
H1IA  2    0.674670    0.278530    0.523532    11.00000   -1.50000
H1IB  2    0.597431    0.283695    0.502267    11.00000   -1.50000
H1IC  2    0.639724    0.254287    0.498500    11.00000   -1.50000
AFIX   0
C1Q   1    0.670051    0.285165    0.428695    11.00000    0.60610    0.45773 =
         0.42084   -0.06113   -0.34185    0.13271
AFIX  33
H1QA  2    0.662480    0.264956    0.425521    11.00000   -1.50000
H1QB  2    0.621500    0.294657    0.428864    11.00000   -1.50000
H1QC  2    0.699997    0.292416    0.408565    11.00000   -1.50000
AFIX  66
C2AA  1    0.238653    0.480799    0.911877    11.00000    0.55557    0.47669 =
         0.17719    0.00381   -0.04519   -0.25700
C3AA  1    0.193009    0.497751    0.932962    11.00000    0.55557    0.47669 =
         0.17719    0.00381   -0.04519   -0.25700
AFIX  43
H3AA  2    0.150389    0.506484    0.922317    11.00000   -1.20000
AFIX  65
C1X   1    0.209724    0.501924    0.969623    11.00000    0.55557    0.47669 =
         0.17719    0.00381   -0.04519   -0.25700
C1    1    0.272084    0.489147    0.985199    11.00000    0.55557    0.47669 =
         0.17719    0.00381   -0.04519   -0.25700
AFIX  43
H1    2    0.283507    0.491999    1.010254    11.00000   -1.20000
AFIX  65
C1S   1    0.317728    0.472195    0.964114    11.00000    0.55557    0.47669 =
         0.17719    0.00381   -0.04519   -0.25700
C5AA  1    0.301014    0.468020    0.927454    11.00000    0.55557    0.47669 =
         0.17719    0.00381   -0.04519   -0.25700
AFIX  43
H5AA  2    0.332210    0.456434    0.913044    11.00000   -1.20000
AFIX   0
PART 1
C1V   1    0.173225    0.522611    0.996251    11.00000    0.49381
C1Y   1    0.228552    0.546037    1.006408    11.00000    1.08323    0.82306 =
         0.79738    0.03161    0.62451    0.13349
AFIX  33
H1YA  2    0.273381    0.537796    1.017582    11.00000   -1.50000
H1YB  2    0.242435    0.556364    0.984403    11.00000   -1.50000
H1YC  2    0.205127    0.558894    1.023716    11.00000   -1.50000
AFIX   0
C1Z   1    0.103093    0.535123    0.978811    11.00000    1.08323    0.82306 =
         0.79738    0.03161    0.62451    0.13349
AFIX  33
H1ZA  2    0.116665    0.545407    0.956725    11.00000   -1.50000
H1ZB  2    0.068163    0.520033    0.972459    11.00000   -1.50000
H1ZC  2    0.079392    0.547969    0.996043    11.00000   -1.50000
AFIX  56
PART 0
C29   1    0.885639    0.343118    0.588772    11.00000    0.39616    0.16292 =
         0.21002    0.00411   -0.15312    0.00571
AFIX  43
H29   2    0.870961    0.362206    0.586783    11.00000   -1.20000
AFIX  55
C03L  1    0.914184    0.329834    0.620607    11.00000    0.39616    0.16292 =
         0.21002    0.00411   -0.15312    0.00571
N03E  4    0.929072    0.301368    0.611943    11.00000    0.39616    0.16292 =
         0.21002    0.00411   -0.15312    0.00571
C05L  1    0.909727    0.297060    0.574753    11.00000    0.39616    0.16292 =
         0.21002    0.00411   -0.15312    0.00571
C49   1    0.882884    0.322863    0.560432    11.00000    0.39616    0.16292 =
         0.21002    0.00411   -0.15312    0.00571
AFIX  43
H49   2    0.866040    0.326020    0.536155    11.00000   -1.20000
AFIX   0
C1A   1    0.971494    0.259351    0.430230    11.00000    0.43333    0.74204 =
         0.31959   -0.15731   -0.16308    0.12447
PART 1
C1B   1    1.054326    0.268437    0.435614    11.00000    0.62039    1.35814 =
         0.39965   -0.19973   -0.18200   -0.27175
AFIX  33
H1BA  2    1.072863    0.261567    0.459184    11.00000   -1.50000
H1BB  2    1.084635    0.260525    0.416039    11.00000   -1.50000
H1BC  2    1.057663    0.288945    0.435011    11.00000   -1.50000
AFIX   0
C1C   1    0.945647    0.270795    0.392682    11.00000    0.73362    0.88721 =
         0.30760   -0.00159   -0.20912   -0.31304
AFIX  33
H1CA  2    0.984474    0.267238    0.374615    11.00000   -1.50000
H1CB  2    0.899362    0.261365    0.385167    11.00000   -1.50000
H1CC  2    0.936750    0.291022    0.394507    11.00000   -1.50000
AFIX   0
C1D   1    0.971497    0.227123    0.423484    11.00000    0.51415    0.75184 =
         0.54053   -0.19645    0.02629    0.12025
AFIX  33
H1DA  2    0.987256    0.217426    0.445808    11.00000   -1.50000
H1DB  2    0.921050    0.221012    0.416572    11.00000   -1.50000
H1DC  2    1.006184    0.222643    0.403826    11.00000   -1.50000
AFIX   0
C15   1    0.202031    0.072582    0.574795    21.00000    0.31103
AFIX  33
H15A  2    0.234428    0.073991    0.596392    21.00000   -1.50000
H15B  2    0.188780    0.052898    0.570597    21.00000   -1.50000
H15C  2    0.228430    0.079891    0.553542    21.00000   -1.50000
AFIX   0
PART 0
C16   1    0.125132    0.091096    0.581305    11.00000    0.29157
PART 1
C17   1    0.150291    0.124214    0.589255    21.00000    0.25705
AFIX  33
H17A  2    0.105603    0.135646    0.593211    21.00000   -1.50000
H17B  2    0.182485    0.124977    0.610977    21.00000   -1.50000
H17C  2    0.177571    0.131487    0.568249    21.00000   -1.50000
AFIX   0
PART 0
C19   1    0.080764    0.078548    0.617575    11.00000    0.20828
PART 1
C20   1    0.067796    0.089641    0.545828    21.00000    0.31294
AFIX  33
H20A  2    0.023115    0.100836    0.550768    21.00000   -1.50000
H20B  2    0.092952    0.097108    0.524306    21.00000   -1.50000
H20C  2    0.053303    0.070114    0.541361    21.00000   -1.50000
AFIX   0
PART 0
PART 2
C20A  1    0.066307    0.116167    0.567070   -21.00000    0.30781
AFIX  33
H20D  2    0.014924    0.109121    0.567898   -21.00000   -1.50000
H20E  2    0.071149    0.132593    0.582963   -21.00000   -1.50000
H20F  2    0.078398    0.121469    0.542014   -21.00000   -1.50000
AFIX   0
C15A  1    0.127787    0.063323    0.556266   -21.00000    0.29146
AFIX  33
H15D  2    0.078071    0.054739    0.555232   -21.00000   -1.50000
H15E  2    0.143332    0.068407    0.531604   -21.00000   -1.50000
H15F  2    0.163571    0.049949    0.566749   -21.00000   -1.50000
AFIX   0
C17A  1    0.195191    0.100427    0.580304   -21.00000    0.24738
AFIX  33
H17D  2    0.199552    0.117546    0.594942   -21.00000   -1.50000
H17E  2    0.228912    0.086072    0.590189   -21.00000   -1.50000
H17F  2    0.208672    0.104530    0.555044   -21.00000   -1.50000
AFIX   0
PART 0
PART 1
C9AA  1    0.418691    0.434707    0.963922    11.00000    0.81603    0.94459 =
         0.42042    0.12458   -0.34269   -0.05030
AFIX  33
H9AA  2    0.404063    0.434573    0.938125    11.00000   -1.50000
H9AB  2    0.473273    0.435432    0.966025    11.00000   -1.50000
H9AC  2    0.400303    0.417643    0.975709    11.00000   -1.50000
AFIX   0
C8AA  1    0.455352    0.485507    0.964676    11.00000    0.81603    0.94459 =
         0.42042    0.12458   -0.34269   -0.05030
AFIX  33
H8AA  2    0.453948    0.485523    0.937979    11.00000   -1.50000
H8AB  2    0.443298    0.504297    0.973693    11.00000   -1.50000
H8AC  2    0.505432    0.480175    0.973181    11.00000   -1.50000
AFIX   0
C7AA  1    0.385727    0.459887    0.982122    11.00000    0.81603    0.94459 =
         0.42042    0.12458   -0.34269   -0.05030
C0BA  1    0.400034    0.464329    1.020270    11.00000    0.81603    0.94459 =
         0.42042    0.12458   -0.34269   -0.05030
AFIX  33
H0BA  2    0.374919    0.481519    1.028160    11.00000   -1.50000
H0BB  2    0.380986    0.448355    1.034177    11.00000   -1.50000
H0BC  2    0.453956    0.466144    1.024493    11.00000   -1.50000
AFIX   0
PART 0
C1BA  1    1.386421    0.302642    0.691881    11.00000    0.20087    0.57656 =
         0.70670   -0.07535    0.05692    0.02982
AFIX  33
H1BD  2    1.378532    0.320095    0.705405    11.00000   -1.50000
H1BE  2    1.435777    0.303033    0.680567    11.00000   -1.50000
H1BF  2    1.347821    0.300760    0.672926    11.00000   -1.50000
AFIX   0
PART 1
C54   1    0.154344    0.506268    1.031057    11.00000    1.08323    0.82306 =
         0.79738    0.03161    0.62451    0.13349
AFIX  33
H54A  2    0.200265    0.498466    1.041693    11.00000   -1.50000
H54B  2    0.130978    0.518926    1.048629    11.00000   -1.50000
H54C  2    0.119749    0.490989    1.025045    11.00000   -1.50000
AFIX   0
HKLF 4


REM  shelx_a.res in P2(1)/n
REM R1 =  0.1296 for   11230 Fo > 4sig(Fo)  and  0.1650 for all   20163 data
REM   1856 parameters refined using    568 restraints

END

WGHT      0.2000      0.0000

REM Highest difference peak  0.413,  deepest hole -0.524,  1-sigma level  0.088
Q1    1   1.1590  0.2796  0.8554  11.00000  0.05    0.41
Q2    1   0.1419  0.4788  0.7970  11.00000  0.05    0.37
Q3    1   0.9113  0.2727  0.6458  11.00000  0.05    0.31
Q4    1  -0.1602  0.5021  0.5972  11.00000  0.05    0.31
Q5    1  -0.0513  0.2118  0.8292  11.00000  0.05    0.30
Q6    1   1.2233  0.3111  0.8382  11.00000  0.05    0.29
Q7    1  -0.1838  0.2763  0.7390  11.00000  0.05    0.27
Q8    1   1.2401  0.2185  0.8202  11.00000  0.05    0.24
Q9    1   0.1211  0.0773  0.5803  11.00000  0.05    0.23
Q10   1  -0.1441  0.2971  0.7299  11.00000  0.05    0.23
Q11   1  -0.1265  0.3000  0.7427  11.00000  0.05    0.22
Q12   1   0.7803  0.1145  0.7004  11.00000  0.05    0.22
Q13   1   0.9291  0.2056  0.4271  11.00000  0.05    0.21
Q14   1   0.0559  0.2614  0.9547  11.00000  0.05    0.21
Q15   1   0.0424  0.2029  0.8447  11.00000  0.05    0.21
Q16   1   1.4341  0.2451  0.7553  11.00000  0.05    0.21
Q17   1   0.5218  0.4237  0.6413  11.00000  0.05    0.21
Q18   1   0.6074  0.3880  0.5978  11.00000  0.05    0.20
Q19   1   0.4129  0.1386  0.9793  11.00000  0.05    0.20
Q20   1   0.6134  0.1526  0.6419  11.00000  0.05    0.19
Q21   1   0.5228  0.0879  0.7659  11.00000  0.05    0.19
Q22   1   0.0658  0.0902  0.6191  11.00000  0.05    0.19
Q23   1   0.0827  0.0704  0.6081  11.00000  0.05    0.19
Q24   1   0.4154  0.4233  0.9945  11.00000  0.05    0.18
Q25   1   0.4149  0.1110  1.0413  11.00000  0.05    0.18
Q26   1   0.7275  0.4834  0.7233  11.00000  0.05    0.18
Q27   1   0.5678  0.1327  0.6615  11.00000  0.05    0.18
Q28   1   0.8890  0.1807  0.5724  11.00000  0.05    0.18
Q29   1   0.0417  0.0623  0.6146  11.00000  0.05    0.18
Q30   1   0.5601  0.0636  0.7381  11.00000  0.05    0.18
Q31   1   0.8444  0.1540  0.7163  11.00000  0.05    0.18
Q32   1   0.8487  0.1647  0.7077  11.00000  0.05    0.17
Q33   1  -0.0774  0.5465  0.6081  11.00000  0.05    0.17
Q34   1   0.0429  0.2849  0.9423  11.00000  0.05    0.17
Q35   1  -0.1198  0.2579  0.7753  11.00000  0.05    0.17
Q36   1  -0.0361  0.1753  0.8234  11.00000  0.05    0.17
Q37   1   0.8699  0.3690  0.6779  11.00000  0.05    0.16
Q38   1   1.0469  0.2702  0.3831  11.00000  0.05    0.16
Q39   1   0.4742  0.5476  0.6343  11.00000  0.05    0.16
Q40   1   0.3990  0.4087  0.9582  11.00000  0.05    0.16
Q41   1   0.4893  0.4529  0.9403  11.00000  0.05    0.16
Q42   1  -0.0226  0.3885  0.8225  11.00000  0.05    0.16
Q43   1   0.0368  0.4863  0.5936  11.00000  0.05    0.16
Q44   1   0.9381  0.3965  0.6372  11.00000  0.05    0.16
Q45   1   0.5031  0.5595  0.6335  11.00000  0.05    0.15
Q46   1   0.9787  0.2907  0.4227  11.00000  0.05    0.15
Q47   1   0.8111  0.3410  0.6091  11.00000  0.05    0.15
Q48   1  -0.0581  0.3522  0.8317  11.00000  0.05    0.15
Q49   1   0.5932  0.2972  0.4474  11.00000  0.05    0.15
Q50   1   0.5058  0.0975  0.6214  11.00000  0.05    0.15
Q51   1   0.4801  0.4354  0.9357  11.00000  0.05    0.15
Q52   1   0.5431  0.0767  0.6383  11.00000  0.05    0.15
Q53   1   0.0695  0.5534  0.9586  11.00000  0.05    0.15
Q54   1   0.6158  0.2613  0.5364  11.00000  0.05    0.15
Q55   1   0.9583  0.3050  0.5147  11.00000  0.05    0.14
Q56   1   0.0964  0.4750  0.6444  11.00000  0.05    0.14
Q57   1   0.0915  0.0002  0.9786  11.00000  0.05    0.14
Q58   1   0.6017  0.2671  0.4870  11.00000  0.05    0.14
Q59   1   0.9769  0.2625  0.3992  11.00000  0.05    0.14
Q60   1   0.5359  0.4571  0.6358  11.00000  0.05    0.14
Q61   1   0.5648  0.2808  0.4962  11.00000  0.05    0.14
Q62   1   0.9818  0.1991  0.4037  11.00000  0.05    0.14
Q63   1   0.0853  0.1739  0.6156  11.00000  0.05    0.14
Q64   1   0.8553  0.1008  0.7537  11.00000  0.05    0.14
Q65   1   0.8810  0.0553  0.8963  11.00000  0.05    0.14
Q66   1   0.1406  0.4926  1.1255  11.00000  0.05    0.14
Q67   1   0.9198  0.0515  0.8849  11.00000  0.05    0.14
Q68   1   0.3236  0.1134  0.6642  11.00000  0.05    0.14
Q69   1   0.0295  0.0981  0.5638  11.00000  0.05    0.14
Q70   1   0.1188  0.0508  0.8577  11.00000  0.05    0.14
Q71   1   0.0986  0.0829  0.6765  11.00000  0.05    0.14
Q72   1   0.9045  0.2970  0.4379  11.00000  0.05    0.13
Q73   1   0.5572  0.4493  0.6237  11.00000  0.05    0.13
Q74   1   0.2891  0.3948  0.7421  11.00000  0.05    0.13
Q75   1   1.5619  0.1819  0.7049  11.00000  0.05    0.13
Q76   1   0.5375  0.1130  0.7590  11.00000  0.05    0.13
Q77   1   0.3215  0.4224  0.6813  11.00000  0.05    0.13
Q78   1   0.8358  0.3416  0.7241  11.00000  0.05    0.13
Q79   1   0.0817  0.4736  1.1197  11.00000  0.05    0.13
Q80   1   0.4516  0.1304  1.0219  11.00000  0.05    0.13
Q81   1   1.2219  0.2280  0.6185  11.00000  0.05    0.13
Q82   1   1.5152  0.3666  0.7029  11.00000  0.05    0.13
Q83   1  -0.2930  0.1675  0.8619  11.00000  0.05    0.13
Q84   1   0.7952  0.2084  0.5905  11.00000  0.05    0.13
Q85   1   0.4833  0.4649  0.7569  11.00000  0.05    0.12
Q86   1  -0.1414  0.5151  0.6450  11.00000  0.05    0.12
Q87   1   0.9354  0.3188  0.3997  11.00000  0.05    0.12
Q88   1   1.4411  0.3136  0.7528  11.00000  0.05    0.12
Q89   1   0.8558  0.1605  0.5197  11.00000  0.05    0.12
Q90   1   0.8432  0.4175  0.6844  11.00000  0.05    0.12
Q91   1   0.3534  0.1345  0.6181  11.00000  0.05    0.12
Q92   1  -0.0849  0.1941  0.9578  11.00000  0.05    0.12
Q93   1   0.2046  0.1343  0.5580  11.00000  0.05    0.12
Q94   1   1.1102  0.2812  0.3385  11.00000  0.05    0.12
Q95   1   0.6897  0.1047  0.6059  11.00000  0.05    0.12
Q96   1   0.4298  0.3772  0.8877  11.00000  0.05    0.12
Q97   1   1.2874  0.2452  0.4680  11.00000  0.05    0.12
Q98   1   0.6677  0.2118  0.7008  11.00000  0.05    0.12
Q99   1   1.0578  0.1501  0.6563  11.00000  0.05    0.12
;
_shelx_res_checksum                12509
_shelx_hkl_file
;
 -15   0   1    6.35    2.42
 -15   0   1    5.09    2.77
 -15   0   2   -0.59    2.10
 -15   0   2   -0.32    2.23
 -15   0   2    3.86    2.21
 -15   0   2    2.88    2.58
 -15   0   3    6.78    2.66
 -15   0   3    5.23    2.84
 -15   0   3   11.34    2.78
 -15   0   3    6.17    3.09
 -15   0   4   -1.44    2.27
 -15   0   4    0.78    2.35
 -15   0   4    0.70    2.41
 -15   0   4    0.91    2.68
 -15   0   5    3.22    2.51
 -15   0   5    4.44    2.69
 -15   0   5    4.41    2.67
 -15   0   5    1.63    2.98
 -15   0   6    0.33    2.24
 -15   0   6   -2.09    2.57
 -15   0   6    1.06    2.52
 -15   0   6   -3.78    2.79
 -15   1   1   -0.38    2.12
 -15   1   1    1.20    2.61
 -15   1   1   -1.13    2.35
 -15   1   1    2.33    1.97
 -15   1   2   -0.98    2.22
 -15   1   2   -0.06    2.25
 -15   1   2    1.86    2.12
 -15   1   2   -1.93    2.67
 -15   1   2   -0.60    2.17
 -15   1   2    3.18    2.47
 -15   1   2    0.05    2.06
 -15   1   2    4.10    2.27
 -15   1   3    1.63    2.21
 -15   1   3    0.22    2.38
 -15   1   3   -0.29    2.30
 -15   1   3   -1.81    2.86
 -15   1   3    4.67    2.31
 -15   1   3    0.32    2.72
 -15   1   3   -1.25    2.17
 -15   1   3    2.00    2.46
 -15   1   4   -1.34    2.23
 -15   1   4   -0.44    2.43
 -15   1   4    3.22    2.29
 -15   1   4    1.09    2.87
 -15   1   4   -0.02    2.42
 -15   1   4   -0.28    2.57
 -15   1   4    1.60    2.18
 -15   1   4    1.97    2.57
 -15   1   5   -0.83    2.45
 -15   1   5    7.02    2.63
 -15   1   5    1.78    2.57
 -15   1   5   -1.53    2.91
 -15   1   5    1.03    2.67
 -15   1   5    2.76    2.76
 -15   1   5    1.67    2.31
 -15   1   5    4.58    2.72
 -15   1   6    0.59    2.32
 -15   1   6    0.00    2.46
 -15   1   6    0.99    2.47
 -15   1   6    2.43    2.87
 -15   1   6    3.04    2.56
 -15   1   6   -2.79    2.70
 -15   1   6   -0.03    2.17
 -15   1   6    0.00    2.66
 -15   2   1    3.63    2.23
 -15   2   1    0.00    2.16
 -15   2   1    5.45    2.13
 -15   2   1    0.16    2.66
 -15   2   1    2.37    2.32
 -15   2   1    1.55    1.90
 -15   2   2    2.20    2.21
 -15   2   2    1.05    2.20
 -15   2   2    0.44    2.12
 -15   2   2    0.80    2.76
 -15   2   2   -0.55    2.23
 -15   2   2   -2.95    2.43
 -15   2   2    1.14    1.89
 -15   2   2    1.25    2.31
 -15   2   3    3.78    2.47
 -15   2   3    4.13    2.46
 -15   2   3    3.98    2.44
 -15   2   3    1.39    2.75
 -15   2   3    8.21    2.64
 -15   2   3    3.78    2.65
 -15   2   3   -1.30    2.25
 -15   2   3    4.39    2.58
 -15   2   4   -0.80    2.37
 -15   2   4    1.24    2.32
 -15   2   4    0.00    2.28
 -15   2   4    2.93    2.88
 -15   2   4   -0.89    2.53
 -15   2   4    0.26    2.48
 -15   2   4    2.21    2.16
 -15   2   4    1.33    2.50
 -15   2   5    1.20    2.29
 -15   2   5   -0.78    2.46
 -15   2   5    0.87    2.41
 -15   2   5   -1.31    2.91
 -15   2   5    2.85    2.47
 -15   2   5   -4.21    2.61
 -15   2   5   -1.02    2.11
 -15   2   5    2.62    2.69
 -15   2   6    1.71    2.45
 -15   2   6   -2.73    2.47
 -15   2   6   -1.41    2.40
 -15   2   6    0.00    2.98
 -15   2   6    1.80    2.52
 -15   2   6    1.49    2.69
 -15   2   6   -2.15    2.16
 -15   2   6   -0.92    2.55
 -15   3   1    3.03    2.38
 -15   3   1    2.82    2.13
 -15   3   1    2.37    2.18
 -15   3   1    2.92    2.77
 -15   3   1    1.27    2.32
 -15   3   1    1.57    2.33
 -15   3   1    1.14    1.95
 -15   3   2   -0.81    2.32
 -15   3   2    1.91    2.19
 -15   3   2    0.46    2.13
 -15   3   2   -1.26    2.65
 -15   3   2    0.68    2.30
 -15   3   2    1.22    2.32
 -15   3   2    3.67    1.97
 -15   3   2    1.62    2.43
 -15   3   3    0.77    2.42
 -15   3   3    3.82    2.28
 -15   3   3    3.83    2.27
 -15   3   3    3.26    2.89
 -15   3   3    3.23    2.42
 -15   3   3    1.93    2.57
 -15   3   3   -2.60    2.09
 -15   3   3   -1.20    2.57
 -15   3   4    1.26    2.35
 -15   3   4   -0.90    2.23
 -15   3   4   -1.35    2.18
 -15   3   4    0.89    2.78
 -15   3   4   -1.24    2.45
 -15   3   4    1.04    2.46
 -15   3   4    0.12    2.05
 -15   3   4    0.88    2.55
 -15   3   5   -0.54    2.40
 -15   3   5    4.75    2.50
 -15   3   5    0.42    2.32
 -15   3   5   -1.60    2.89
 -15   3   5   -0.82    2.60
 -15   3   5    1.53    2.61
 -15   3   5    0.18    2.15
 -15   3   5    3.38    2.76
 -15   3   6    0.18    2.56
 -15   3   6   -0.23    2.48
 -15   3   6   -2.54    2.37
 -15   3   6   -0.91    3.11
 -15   3   6    5.27    2.67
 -15   3   6    4.18    2.64
 -15   3   6    0.15    2.15
 -15   3   6   -2.69    2.68
 -15   4   1    0.92    2.18
 -15   4   1    0.45    2.07
 -15   4   1   -0.55    2.04
 -15   4   1    0.61    2.77
 -15   4   1    0.00    2.11
 -15   4   1    0.00    2.09
 -15   4   1   -1.74    1.65
 -15   4   2    1.99    2.37
 -15   4   2   -1.58    2.18
 -15   4   2    0.27    2.03
 -15   4   2   -3.05    2.80
 -15   4   2    5.35    2.33
 -15   4   2   -0.19    1.87
 -15   4   2   -0.05    2.33
 -15   4   3    1.53    2.33
 -15   4   3    2.38    2.30
 -15   4   3    1.10    2.18
 -15   4   3    1.06    2.87
 -15   4   3    1.53    2.45
 -15   4   3   -3.55    2.47
 -15   4   3    1.76    1.94
 -15   4   3    2.18    2.57
 -15   4   4   -0.14    2.38
 -15   4   4    1.59    2.27
 -15   4   4    1.12    2.22
 -15   4   4    4.54    2.98
 -15   4   4    1.51    2.47
 -15   4   4    1.08    2.42
 -15   4   4   -2.08    2.02
 -15   4   4    2.45    2.59
 -15   4   5   -1.50    2.47
 -15   4   5    3.99    2.38
 -15   4   5   -0.75    2.35
 -15   4   5    1.97    2.96
 -15   4   5    1.75    2.58
 -15   4   5   -2.52    2.48
 -15   4   5   -1.06    2.08
 -15   4   5    0.00    2.54
 -15   5   1   -1.20    2.41
 -15   5   1    1.19    2.09
 -15   5   1    0.80    2.11
 -15   5   1    0.71    2.75
 -15   5   1    0.00    2.20
 -15   5   1    1.11    2.14
 -15   5   1    1.60    1.66
 -15   5   1    2.38    2.38
 -15   5   2   -1.17    2.43
 -15   5   2    2.64    2.17
 -15   5   2    1.01    2.17
 -15   5   2    1.77    3.02
 -15   5   2    2.46    2.16
 -15   5   2    0.54    1.84
 -15   5   2    0.54    2.42
 -15   5   3   -2.00    2.44
 -15   5   3    0.25    2.23
 -15   5   3    2.24    2.20
 -15   5   3    1.98    2.95
 -15   5   3    2.46    2.43
 -15   5   3   -0.80    2.44
 -15   5   3    6.22    2.06
 -15   5   3    0.00    2.60
 -15   5   4   -1.65    2.47
 -15   5   4    2.73    2.27
 -15   5   4   -0.63    2.26
 -15   5   4   -2.74    2.96
 -15   5   4    0.24    2.66
 -15   5   4    4.98    2.47
 -15   5   4   -1.96    1.90
 -15   5   4    5.77    2.71
 -15   5   5   -0.42    2.46
 -15   5   5   -3.84    2.33
 -15   5   5    5.61    2.38
 -15   5   5   -3.05    3.07
 -15   5   5   -1.41    2.50
 -15   5   5   -0.25    2.43
 -15   5   5    2.46    1.99
 -15   5   5    0.56    2.82
 -15   6   1    1.11    2.38
 -15   6   1    0.42    2.17
 -15   6   1    3.03    2.84
 -15   6   1    1.56    2.23
 -15   6   1   -2.58    2.18
 -15   6   1    1.59    1.60
 -15   6   1   -1.87    2.41
 -15   6   2    0.01    2.54
 -15   6   2    0.60    2.18
 -15   6   2    3.62    2.13
 -15   6   2   -0.43    2.72
 -15   6   2   -1.37    2.22
 -15   6   2    0.97    1.78
 -15   6   2    1.25    2.61
 -15   6   3   -0.29    2.42
 -15   6   3    1.19    2.12
 -15   6   3   -0.76    2.16
 -15   6   3   -1.36    2.96
 -15   6   3    0.36    2.43
 -15   6   3    3.65    2.39
 -15   6   3    1.11    1.79
 -15   6   3   -0.40    2.56
 -15   6   4   -1.85    2.54
 -15   6   4    1.84    2.29
 -15   6   4    1.06    2.25
 -15   6   4    3.65    3.10
 -15   6   4    5.44    2.72
 -15   6   4    3.26    2.48
 -15   6   4    0.90    1.99
 -15   6   4    0.87    2.71
 -15   7   1   -0.06    2.38
 -15   7   1    1.84    2.23
 -15   7   1    4.92    2.87
 -15   7   1    1.85    2.30
 -15   7   1   -1.25    2.12
 -15   7   1   -0.15    1.59
 -15   7   1    0.48    2.39
 -15   7   2   -2.47    2.49
 -15   7   2   -0.82    2.17
 -15   7   2    0.64    2.15
 -15   7   2    0.46    2.82
 -15   7   2    0.76    2.07
 -15   7   2   -0.67    1.66
 -15   7   2    1.03    2.45
 -15   7   3   -1.89    2.38
 -15   7   3    0.71    2.11
 -15   7   3    1.13    2.18
 -15   7   3    1.30    3.01
 -15   7   3   -1.47    2.48
 -15   7   3   -1.34    2.17
 -15   7   3   -0.34    1.76
 -15   7   3    2.49    2.56
 -15   8   1    1.45    2.49
 -15   8   1   -0.34    2.29
 -15   8   1    1.15    2.97
 -15   8   1   -0.47    2.37
 -15   8   1    0.41    2.10
 -15   8   1    2.53    1.61
 -15   8   1   -4.73    2.41
 -14   0   1    0.28    1.86
 -14   0   1    2.23    1.88
 -14   0   1   -0.29    2.20
 -14   0   2    0.66    1.93
 -14   0   2   -0.85    2.21
 -14   0   2    1.12    2.37
 -14   0   3    0.71    1.94
 -14   0   3   -0.19    2.18
 -14   0   3   -0.03    2.17
 -14   0   3   -1.53    2.49
 -14   0   4    2.95    2.39
 -14   0   4    5.02    2.59
 -14   0   4    4.75    2.50
 -14   0   4    2.85    2.81
 -14   0   5   -0.91    1.92
 -14   0   5    0.16    2.20
 -14   0   5   -5.36    2.24
 -14   0   5   -2.10    2.45
 -14   0   6    4.39    2.51
 -14   0   6    4.63    2.72
 -14   0   6    5.71    2.65
 -14   0   6    2.85    2.88
 -14   0   7   -0.47    2.24
 -14   0   7    0.39    2.55
 -14   0   7    1.11    2.55
 -14   0   7   -0.68    2.74
 -14   0   8   -0.81    2.67
 -14   0   8   -1.39    2.56
 -14   0   9   -0.13    2.49
 -14   0   9   -2.33    2.66
 -14   0   9    0.98    2.67
 -14   0   9    0.56    2.99
 -14   0  10    3.51    2.69
 -14   0  10    2.46    3.00
 -14   0  10    5.14    2.94
 -14   0  10    2.57    3.06
 -14   0  11    1.12    2.69
 -14   0  11   -0.18    3.07
 -14   0  11    1.26    2.88
 -14   0  11    4.86    3.10
 -14   0  12    1.54    2.59
 -14   0  12   -0.47    3.01
 -14   1   1    0.44    1.84
 -14   1   1   -1.09    2.19
 -14   1   1   -0.93    1.82
 -14   1   1    0.17    1.98
 -14   1   1   -1.51    1.65
 -14   1   1   -1.91    1.95
 -14   1   2    0.46    2.08
 -14   1   2    0.85    2.18
 -14   1   2    2.36    2.11
 -14   1   2    1.69    2.44
 -14   1   2   -0.96    2.40
 -14   1   2    2.19    1.90
 -14   1   3   -1.18    2.18
 -14   1   3    0.34    2.14
 -14   1   3   -1.30    2.06
 -14   1   3    1.73    2.66
 -14   1   3    1.75    2.17
 -14   1   3    1.23    2.48
 -14   1   3   -0.70    2.08
 -14   1   3    0.86    2.24
 -14   1   4    2.47    2.25
 -14   1   4    0.96    2.31
 -14   1   4    3.73    2.37
 -14   1   4    1.91    2.63
 -14   1   4    3.16    2.43
 -14   1   4    4.11    2.67
 -14   1   4   -3.33    2.20
 -14   1   4    4.45    2.54
 -14   1   5    1.47    2.20
 -14   1   5    1.44    2.37
 -14   1   5   -0.28    2.26
 -14   1   5    2.58    2.56
 -14   1   5   -0.41    2.32
 -14   1   5   -2.98    2.54
 -14   1   5   -1.44    2.03
 -14   1   5    0.00    2.43
 -14   1   6    1.46    2.24
 -14   1   6   -1.27    2.55
 -14   1   6    1.16    2.46
 -14   1   6   -0.22    2.63
 -14   1   6    0.09    2.50
 -14   1   6    2.81    2.77
 -14   1   6    1.06    2.22
 -14   1   6    2.68    2.60
 -14   1   7    1.49    2.29
 -14   1   7    4.81    2.64
 -14   1   7   -0.22    2.50
 -14   1   7    2.92    2.73
 -14   1   7   -0.46    2.60
 -14   1   7   -3.73    2.65
 -14   1   7   -0.79    2.25
 -14   1   7   -0.79    2.66
 -14   1   8   -1.41    2.58
 -14   1   8   -0.07    2.55
 -14   1   8   -0.51    2.56
 -14   1   8    0.66    2.67
 -14   1   9    1.43    2.63
 -14   1   9    1.69    2.88
 -14   1   9    5.56    2.81
 -14   1   9    0.00    3.04
 -14   1   9    4.00    2.85
 -14   1   9   -0.13    3.03
 -14   1   9    3.32    2.90
 -14   1  10    2.74    2.65
 -14   1  10   -0.47    2.85
 -14   1  10    1.42    2.67
 -14   1  10   -0.69    2.97
 -14   1  10   -0.03    2.77
 -14   1  10   -1.82    2.98
 -14   1  10    1.66    2.50
 -14   1  10    1.61    2.84
 -14   1  11    1.38    2.70
 -14   1  11    4.14    3.14
 -14   1  11    6.17    3.04
 -14   1  11    0.63    3.11
 -14   1  11    2.59    3.00
 -14   1  11    0.28    3.08
 -14   1  11    1.74    2.64
 -14   1  11    2.77    3.15
 -14   1  12   -0.74    2.58
 -14   1  12   -2.44    2.96
 -14   1  12   -0.17    2.99
 -14   1  12    0.31    2.50
 -14   2   1   -0.48    1.91
 -14   2   1   -2.28    2.31
 -14   2   1    0.04    1.74
 -14   2   1   -1.75    2.04
 -14   2   1   -0.04    1.61
 -14   2   1   -4.05    1.95
 -14   2   2   -1.94    2.10
 -14   2   2   -0.85    2.05
 -14   2   2    0.41    1.95
 -14   2   2    0.57    2.43
 -14   2   2   -0.53    2.15
 -14   2   2    1.82    1.81
 -14   2   3   -1.95    2.16
 -14   2   3   -0.11    2.10
 -14   2   3   -0.78    2.03
 -14   2   3   -0.13    2.54
 -14   2   3    1.56    2.20
 -14   2   3    0.59    2.31
 -14   2   3    0.46    1.95
 -14   2   3    0.32    2.29
 -14   2   4   -3.27    2.18
 -14   2   4    1.84    2.22
 -14   2   4   -1.07    2.18
 -14   2   4   -0.74    2.63
 -14   2   4   -0.90    2.28
 -14   2   4    2.55    2.38
 -14   2   4    0.93    2.02
 -14   2   4   -3.35    2.41
 -14   2   5    0.21    2.30
 -14   2   5    3.72    2.38
 -14   2   5    0.02    2.29
 -14   2   5   -0.33    2.74
 -14   2   5    5.19    2.46
 -14   2   5   -1.73    2.55
 -14   2   5   -2.45    2.13
 -14   2   5   -1.28    2.58
 -14   2   6    1.58    2.40
 -14   2   6    2.14    2.44
 -14   2   6    3.57    2.47
 -14   2   6    0.40    2.78
 -14   2   6   -0.77    2.53
 -14   2   6   -1.98    2.72
 -14   2   6    2.13    2.20
 -14   2   6    2.67    2.58
 -14   2   7    4.18    2.52
 -14   2   7    3.14    2.63
 -14   2   7    5.87    2.65
 -14   2   7   -0.98    2.93
 -14   2   7    2.31    2.77
 -14   2   7    2.07    2.75
 -14   2   7   -0.92    2.37
 -14   2   7    2.57    2.82
 -14   2   8   -0.78    2.69
 -14   2   8   -1.14    2.60
 -14   2   8    2.16    2.68
 -14   2   8    3.75    2.35
 -14   2   8   -0.51    2.88
 -14   2   9   -0.98    2.70
 -14   2   9    3.69    2.81
 -14   2   9    1.64    2.72
 -14   2   9    5.73    3.16
 -14   2   9    3.69    2.87
 -14   2   9    1.17    2.97
 -14   2  10    1.78    2.72
 -14   2  10    2.68    2.89
 -14   2  10    1.86    2.84
 -14   2  10    3.60    3.08
 -14   2  10   -1.27    2.90
 -14   2  10    3.16    3.09
 -14   2  10    5.62    2.60
 -14   2  10    0.40    3.08
 -14   2  11   -0.24    2.55
 -14   2  11   -2.34    2.75
 -14   2  11    0.00    2.93
 -14   2  11    0.01    2.77
 -14   2  11   -1.19    2.93
 -14   2  11   -3.04    2.43
 -14   2  11   -3.46    2.95
 -14   2  12    0.72    2.63
 -14   2  12    0.52    2.86
 -14   2  12   -0.66    2.96
 -14   2  12    4.54    3.03
 -14   2  12   -0.51    2.53
 -14   3   1   -0.39    2.06
 -14   3   1   -0.70    2.37
 -14   3   1    0.03    1.88
 -14   3   1    0.59    2.00
 -14   3   1   -2.47    1.66
 -14   3   1    1.68    2.00
 -14   3   2    1.44    2.24
 -14   3   2    4.21    2.04
 -14   3   2    0.10    1.98
 -14   3   2    0.54    2.62
 -14   3   2    2.34    2.25
 -14   3   2   -2.34    1.78
 -14   3   3    1.17    2.15
 -14   3   3   -1.86    2.07
 -14   3   3    1.16    2.01
 -14   3   3    4.01    2.82
 -14   3   3   -0.23    2.29
 -14   3   3   -2.87    2.32
 -14   3   3    0.27    1.84
 -14   3   3    2.26    2.33
 -14   3   4    0.40    2.35
 -14   3   4    4.51    2.37
 -14   3   4    3.89    2.34
 -14   3   4    2.03    2.82
 -14   3   4    0.00    2.43
 -14   3   4    0.60    2.43
 -14   3   4    2.28    2.15
 -14   3   4    4.46    2.61
 -14   3   5    6.87    2.40
 -14   3   5    4.59    2.43
 -14   3   5    1.32    2.36
 -14   3   5    1.75    2.84
 -14   3   5    0.71    2.56
 -14   3   5   -1.32    2.53
 -14   3   5   -2.56    2.15
 -14   3   5   -1.20    2.61
 -14   3   6    0.03    2.56
 -14   3   6    1.97    2.59
 -14   3   6    9.22    2.74
 -14   3   6    2.94    3.06
 -14   3   6    7.08    2.78
 -14   3   6    4.62    2.75
 -14   3   6    1.83    2.34
 -14   3   6    4.42    2.85
 -14   3   7    0.23    2.55
 -14   3   7    1.14    2.53
 -14   3   7    0.34    2.51
 -14   3   7    2.07    3.09
 -14   3   7    1.90    2.64
 -14   3   7    1.95    2.72
 -14   3   7    1.28    2.29
 -14   3   7    1.98    2.81
 -14   3   8    4.09    2.65
 -14   3   8   -0.14    2.66
 -14   3   8    1.87    2.77
 -14   3   8    0.49    2.87
 -14   3   8    1.16    2.39
 -14   3   8    1.93    2.86
 -14   3   9    1.54    2.61
 -14   3   9    2.66    2.75
 -14   3   9    2.84    2.76
 -14   3   9    2.41    3.14
 -14   3   9    0.30    2.78
 -14   3   9    3.92    2.98
 -14   3  10    3.32    2.68
 -14   3  10    2.46    2.71
 -14   3  10   -3.49    2.71
 -14   3  10    1.01    3.02
 -14   3  10    0.00    2.83
 -14   3  10    3.67    2.73
 -14   3  10   -0.54    2.44
 -14   3  10    2.29    2.92
 -14   3  11    5.84    2.76
 -14   3  11    0.83    3.14
 -14   3  11    0.37    2.91
 -14   3  11    4.49    2.91
 -14   3  11   -0.27    2.52
 -14   3  11   -3.45    3.03
 -14   3  12   -1.90    2.54
 -14   3  12    0.96    2.79
 -14   3  12    1.33    3.00
 -14   3  12   -5.02    2.90
 -14   3  12   -1.78    2.39
 -14   4   1   -0.37    2.04
 -14   4   1    1.22    1.83
 -14   4   1   -2.12    1.84
 -14   4   1   -2.75    2.56
 -14   4   1    0.15    1.89
 -14   4   1    2.16    2.00
 -14   4   1   -0.59    1.55
 -14   4   1   -1.96    2.08
 -14   4   2   -1.44    2.09
 -14   4   2   -1.86    1.90
 -14   4   2    0.07    1.89
 -14   4   2    0.00    2.48
 -14   4   2    0.34    1.97
 -14   4   2   -1.09    1.64
 -14   4   3   -0.33    2.25
 -14   4   3   -0.03    2.15
 -14   4   3    5.55    2.13
 -14   4   3   -3.59    2.70
 -14   4   3   -1.63    2.26
 -14   4   3    0.81    2.23
 -14   4   3    1.25    1.83
 -14   4   3    0.30    2.35
 -14   4   4   -0.20    2.36
 -14   4   4    3.18    2.35
 -14   4   4    1.23    2.25
 -14   4   4    0.08    2.83
 -14   4   4    3.32    2.48
 -14   4   4    2.51    2.55
 -14   4   4    1.20    2.05
 -14   4   4    1.50    2.60
 -14   4   5    2.28    2.39
 -14   4   5   -0.78    2.26
 -14   4   5   -0.14    2.18
 -14   4   5   -1.83    2.76
 -14   4   5   -1.69    2.49
 -14   4   5    0.00    2.42
 -14   4   5   -2.81    1.97
 -14   4   5   -0.11    2.67
 -14   4   6    1.15    2.58
 -14   4   6    3.63    2.65
 -14   4   6    2.57    2.58
 -14   4   6    1.90    3.05
 -14   4   6    3.36    2.77
 -14   4   6    3.78    2.63
 -14   4   6    1.12    2.28
 -14   4   6    6.66    2.81
 -14   4   7    2.72    2.66
 -14   4   7    4.24    2.62
 -14   4   7    6.61    2.86
 -14   4   7    1.47    2.72
 -14   4   7    3.72    2.33
 -14   4   7   -2.49    2.88
 -14   4   8    3.15    2.55
 -14   4   8    1.27    2.58
 -14   4   8    3.12    2.76
 -14   4   8   -1.57    2.76
 -14   4   8   -1.98    2.30
 -14   4   8    1.68    2.75
 -14   4   9    0.24    2.59
 -14   4   9   -0.96    2.53
 -14   4   9    1.32    2.56
 -14   4   9    3.29    3.05
 -14   4   9   -0.93    2.71
 -14   4   9   -2.86    2.86
 -14   4  10   -3.21    2.64
 -14   4  10    0.91    2.60
 -14   4  10   -2.90    2.60
 -14   4  10    6.42    3.08
 -14   4  10    0.55    2.77
 -14   4  10   -2.29    2.81
 -14   4  10    0.83    2.30
 -14   4  10    1.10    2.91
 -14   4  11    3.78    2.77
 -14   4  11    3.73    3.11
 -14   4  11    2.29    2.88
 -14   4  11    1.01    2.91
 -14   4  11    0.03    2.43
 -14   4  11    1.60    3.03
 -14   4  12   -0.39    2.58
 -14   4  12   -2.64    2.70
 -14   4  12   -2.35    2.83
 -14   4  12   -1.17    3.02
 -14   4  12    1.93    2.78
 -14   4  12   -0.68    2.41
 -14   5   1    2.37    2.18
 -14   5   1   -2.77    1.89
 -14   5   1    1.21    1.85
 -14   5   1   -1.62    2.57
 -14   5   1    1.53    2.02
 -14   5   1   -0.59    1.97
 -14   5   1   -1.71    1.53
 -14   5   1    1.94    2.17
 -14   5   2   -0.52    2.15
 -14   5   2   -0.59    1.91
 -14   5   2   -1.43    1.82
 -14   5   2    0.13    2.59
 -14   5   2   -0.53    1.99
 -14   5   2    0.54    1.59
 -14   5   3    0.42    2.30
 -14   5   3    1.77    2.13
 -14   5   3    0.68    2.05
 -14   5   3    2.63    2.79
 -14   5   3    1.14    2.26
 -14   5   3   -0.31    2.26
 -14   5   3   -0.84    1.78
 -14   5   3   -0.26    2.36
 -14   5   4   -0.34    2.45
 -14   5   4    0.04    2.16
 -14   5   4    4.55    2.20
 -14   5   4   -0.51    2.82
 -14   5   4    3.37    2.37
 -14   5   4    2.06    2.36
 -14   5   4   -0.62    1.97
 -14   5   4    1.86    2.51
 -14   5   5    4.06    2.61
 -14   5   5    3.78    2.54
 -14   5   5    7.63    2.56
 -14   5   5    4.62    3.05
 -14   5   5    7.10    2.77
 -14   5   5    2.33    2.63
 -14   5   5    1.53    2.22
 -14   5   5    0.27    2.88
 -14   5   6    2.10    2.53
 -14   5   6    0.35    2.48
 -14   5   6    4.49    2.45
 -14   5   6   -0.92    2.93
 -14   5   6    2.03    2.68
 -14   5   6    1.63    2.49
 -14   5   6    0.45    2.10
 -14   5   6    3.78    2.87
 -14   5   7    2.69    2.50
 -14   5   7    2.04    2.46
 -14   5   7    2.91    2.76
 -14   5   7   -2.21    2.61
 -14   5   7   -0.14    2.11
 -14   5   7    0.21    2.82
 -14   5   8    0.69    2.67
 -14   5   8    1.42    2.48
 -14   5   8    1.46    2.47
 -14   5   8   -2.93    3.08
 -14   5   8    0.59    2.64
 -14   5   8    2.94    2.73
 -14   5   8   -0.77    2.16
 -14   5   8    0.79    2.68
 -14   5   9    0.43    2.63
 -14   5   9   -2.20    2.57
 -14   5   9   -0.24    2.58
 -14   5   9   -1.13    3.02
 -14   5   9    4.17    2.78
 -14   5   9   -2.24    2.85
 -14   5  10   -0.19    2.56
 -14   5  10   -1.10    2.57
 -14   5  10    0.69    2.51
 -14   5  10   -0.47    3.11
 -14   5  10   -5.43    2.83
 -14   5  10    2.52    2.63
 -14   5  10    1.23    2.23
 -14   5  10   -5.60    2.85
 -14   5  11    0.00    2.57
 -14   5  11   -4.57    3.02
 -14   5  11   -2.35    2.78
 -14   5  11   -2.95    2.72
 -14   5  11    0.00    2.27
 -14   5  11    6.64    2.99
 -14   5  12    2.54    2.70
 -14   5  12   -2.42    2.69
 -14   5  12   -2.75    2.70
 -14   5  12    2.86    3.24
 -14   5  12    4.34    2.78
 -14   5  12   -2.64    2.41
 -14   6   1    0.91    2.21
 -14   6   1    1.54    1.89
 -14   6   1   -0.57    1.86
 -14   6   1    0.00    2.64
 -14   6   1    1.21    2.04
 -14   6   1    1.01    2.05
 -14   6   1   -1.03    1.50
 -14   6   1    1.44    2.17
 -14   6   2    0.85    2.30
 -14   6   2    4.77    1.99
 -14   6   2   -2.32    2.00
 -14   6   2    0.78    2.67
 -14   6   2    1.51    2.05
 -14   6   2   -0.60    1.71
 -14   6   3   -0.82    2.30
 -14   6   3   -1.16    2.04
 -14   6   3    0.53    1.99
 -14   6   3    0.55    2.68
 -14   6   3   -0.32    2.23
 -14   6   3   -0.56    2.10
 -14   6   3    1.04    1.72
 -14   6   3   -1.27    2.50
 -14   6   4    0.15    2.39
 -14   6   4    0.69    2.20
 -14   6   4   -0.50    2.17
 -14   6   4    0.76    2.82
 -14   6   4    0.21    2.32
 -14   6   4    3.96    2.36
 -14   6   4    2.12    1.85
 -14   6   4   -4.33    2.62
 -14   6   5    0.14    2.53
 -14   6   5    0.00    2.38
 -14   6   5    3.38    2.31
 -14   6   5   -0.73    2.94
 -14   6   5    0.86    2.63
 -14   6   5    3.10    2.48
 -14   6   5    3.03    2.02
 -14   6   5    4.08    2.70
 -14   6   6   -0.48    2.50
 -14   6   6   -1.52    2.24
 -14   6   6    1.00    2.14
 -14   6   6   -2.88    2.93
 -14   6   6    1.86    2.48
 -14   6   6   -3.19    2.37
 -14   6   6   -1.88    1.89
 -14   6   6   -2.62    2.67
 -14   6   7   -0.67    2.52
 -14   6   7    3.29    2.45
 -14   6   7    8.51    2.76
 -14   6   7    0.07    2.51
 -14   6   7   -0.03    2.23
 -14   6   7    3.48    2.88
 -14   6   8   -2.14    2.64
 -14   6   8    5.15    2.58
 -14   6   8    1.06    2.51
 -14   6   8   -1.04    3.09
 -14   6   8    1.22    2.73
 -14   6   8    0.90    2.24
 -14   6   8    4.63    2.86
 -14   6   9    0.00    2.62
 -14   6   9   -0.85    2.57
 -14   6   9   -0.16    2.48
 -14   6   9    4.41    3.05
 -14   6   9   -0.67    2.74
 -14   6   9   -0.41    2.87
 -14   6  10    1.40    2.63
 -14   6  10    0.74    2.57
 -14   6  10   -2.95    3.12
 -14   6  10   -3.28    2.69
 -14   6  10   -2.70    2.58
 -14   6  10   -0.59    2.16
 -14   6  10    2.17    2.84
 -14   6  11    4.87    2.77
 -14   6  11   -3.59    3.12
 -14   6  11   -4.28    2.77
 -14   6  11   -3.99    2.61
 -14   6  11    0.84    2.20
 -14   6  11    0.60    2.99
 -14   6  12   -1.53    2.67
 -14   6  12   -0.69    2.70
 -14   6  12    1.99    2.65
 -14   6  12   -4.54    3.13
 -14   6  12    0.07    2.74
 -14   6  12    2.03    2.34
 -14   7   1    0.41    2.31
 -14   7   1   -1.94    1.90
 -14   7   1   -1.90    1.96
 -14   7   1    4.00    2.69
 -14   7   1    1.23    2.03
 -14   7   1    4.19    2.01
 -14   7   1   -1.33    1.44
 -14   7   1   -0.68    2.22
 -14   7   2    0.20    2.21
 -14   7   2    4.65    2.00
 -14   7   2   -2.99    1.91
 -14   7   2    0.73    2.64
 -14   7   2   -3.74    2.03
 -14   7   2    1.19    1.57
 -14   7   3   -1.53    2.38
 -14   7   3   -0.92    2.04
 -14   7   3   -1.25    1.94
 -14   7   3   -1.11    2.74
 -14   7   3    1.92    2.26
 -14   7   3    1.53    2.13
 -14   7   3   -1.23    1.66
 -14   7   3   -0.60    2.49
 -14   7   4   -5.23    2.50
 -14   7   4    1.84    2.22
 -14   7   4    0.26    2.07
 -14   7   4    6.15    2.93
 -14   7   4    0.72    2.41
 -14   7   4   -1.86    2.23
 -14   7   4    2.44    1.92
 -14   7   4    0.63    2.65
 -14   7   5    0.67    2.50
 -14   7   5    4.99    2.27
 -14   7   5    0.03    2.25
 -14   7   5    0.00    2.90
 -14   7   5   -0.38    2.55
 -14   7   5    0.13    2.34
 -14   7   5    0.76    1.86
 -14   7   5   -0.90    2.65
 -14   7   6    0.90    2.28
 -14   7   6   -1.02    2.26
 -14   7   6    0.33    2.49
 -14   7   6    0.98    2.32
 -14   7   6   -1.82    1.90
 -14   7   6   -0.41    2.70
 -14   7   7    4.11    2.48
 -14   7   7   -1.08    2.42
 -14   7   7    0.44    2.77
 -14   7   7    1.60    2.57
 -14   7   7    2.30    2.07
 -14   7   7   -1.22    2.85
 -14   7   8   -2.06    2.69
 -14   7   8    0.26    2.39
 -14   7   8   -0.86    2.36
 -14   7   8   -0.39    3.03
 -14   7   8    0.10    2.64
 -14   7   8   -1.01    2.80
 -14   7   9    0.00    2.69
 -14   7   9   -1.94    2.48
 -14   7   9    1.65    2.50
 -14   7   9    1.30    3.22
 -14   7   9    0.00    2.75
 -14   7   9    0.37    2.61
 -14   7   9    0.22    2.88
 -14   7  10    2.40    2.67
 -14   7  10    0.85    3.17
 -14   7  10   -3.08    2.87
 -14   7  10   -0.34    2.59
 -14   7  10   -0.09    2.13
 -14   7  10    2.46    3.02
 -14   7  11   -1.48    2.75
 -14   7  11    0.54    2.62
 -14   7  11    1.75    2.65
 -14   7  11    5.02    3.20
 -14   7  11   -1.29    2.89
 -14   7  11    1.16    2.65
 -14   7  11   -0.74    2.26
 -14   7  11   -3.21    3.05
 -14   8   1   -0.12    2.39
 -14   8   1    0.25    2.22
 -14   8   1    2.48    2.76
 -14   8   1    4.66    2.35
 -14   8   1    4.75    2.17
 -14   8   1    2.44    1.74
 -14   8   1    6.34    2.47
 -14   8   2   -0.89    2.27
 -14   8   2   -2.02    1.86
 -14   8   2    0.18    1.95
 -14   8   2   -3.53    2.71
 -14   8   2    2.64    1.90
 -14   8   2   -2.13    1.41
 -14   8   3    2.92    2.54
 -14   8   3    4.35    2.25
 -14   8   3    4.25    2.17
 -14   8   3   -0.94    2.94
 -14   8   3    0.99    2.47
 -14   8   3   -0.33    2.29
 -14   8   3    1.46    1.78
 -14   8   3    6.51    2.67
 -14   8   4   -1.24    2.36
 -14   8   4    3.44    2.11
 -14   8   4   -1.97    1.99
 -14   8   4   -0.45    2.70
 -14   8   4   -3.15    2.43
 -14   8   4   -0.37    2.19
 -14   8   4    0.46    1.78
 -14   8   4    2.46    2.58
 -14   8   5    0.32    2.48
 -14   8   5   -0.94    2.18
 -14   8   5    0.02    2.18
 -14   8   5    0.32    2.89
 -14   8   5   -0.54    2.56
 -14   8   5   -0.10    2.35
 -14   8   5    2.79    1.83
 -14   8   5   -2.55    2.65
 -14   8   6    3.27    2.31
 -14   8   6   -1.09    2.25
 -14   8   6   -1.66    2.62
 -14   8   6   -0.18    2.26
 -14   8   6   -0.68    1.93
 -14   8   6    6.04    2.94
 -14   8   7    3.77    2.81
 -14   8   7    0.82    2.51
 -14   8   7    3.31    2.39
 -14   8   7    2.92    3.20
 -14   8   7    4.21    2.86
 -14   8   7    0.20    2.52
 -14   8   7    0.00    2.03
 -14   8   7   -0.59    2.82
 -14   8   8    0.47    2.64
 -14   8   8   -2.00    2.34
 -14   8   8   -3.15    2.33
 -14   8   8   -3.81    3.05
 -14   8   8   -3.27    2.62
 -14   8   8    0.39    2.84
 -14   8   9    2.52    2.89
 -14   8   9    5.81    2.78
 -14   8   9    0.25    2.62
 -14   8   9    1.45    3.38
 -14   8   9    3.41    2.97
 -14   8   9    0.96    2.82
 -14   8   9    2.72    3.03
 -14   8  10    4.41    2.82
 -14   8  10    4.06    3.23
 -14   8  10    0.44    2.95
 -14   8  10    0.80    2.74
 -14   8  10    0.18    2.25
 -14   8  10   -0.82    2.99
 -14   8  11   -0.49    2.73
 -14   8  11   -1.16    2.49
 -14   8  11    1.14    2.67
 -14   8  11   -0.29    3.17
 -14   8  11   -0.12    2.86
 -14   8  11    2.49    2.65
 -14   8  11   -2.78    2.21
 -14   8  11   -4.94    3.17
 -14   9   1   -2.76    2.34
 -14   9   1   -0.96    2.00
 -14   9   1    3.07    2.70
 -14   9   1   -1.49    2.12
 -14   9   1   -1.14    1.95
 -14   9   1    1.16    1.37
 -14   9   1   -0.31    2.28
 -14   9   2   -0.44    2.35
 -14   9   2    0.30    1.96
 -14   9   2   -1.41    2.09
 -14   9   2   -0.76    2.78
 -14   9   2   -0.42    2.08
 -14   9   2    1.67    1.50
 -14   9   3    3.81    2.41
 -14   9   3    0.83    2.08
 -14   9   3    1.56    2.01
 -14   9   3    0.27    2.70
 -14   9   3   -0.89    2.40
 -14   9   3   -2.83    2.11
 -14   9   3    0.41    1.63
 -14   9   3    0.53    2.40
 -14   9   4   -0.26    2.42
 -14   9   4    1.52    2.11
 -14   9   4    0.75    2.03
 -14   9   4    0.87    2.81
 -14   9   4    3.25    2.52
 -14   9   4   -3.17    2.22
 -14   9   4   -0.26    1.66
 -14   9   4    0.82    2.58
 -14   9   5   -3.10    2.21
 -14   9   5   -2.08    2.09
 -14   9   5    0.74    2.52
 -14   9   5   -1.00    2.30
 -14   9   5    1.54    1.74
 -14   9   5    0.58    2.67
 -14   9   6   -0.18    2.22
 -14   9   6    1.68    2.22
 -14   9   6   -0.40    2.66
 -14   9   6    2.66    2.38
 -14   9   6   -1.89    1.91
 -14   9   6   -3.08    2.85
 -14   9   7    2.08    2.79
 -14   9   7    1.04    2.51
 -14   9   7    7.04    2.54
 -14   9   7    1.87    3.12
 -14   9   7    0.72    2.76
 -14   9   7    4.01    2.64
 -14   9   7    0.25    2.06
 -14   9   7    2.58    3.09
 -14   9   8    0.23    2.74
 -14   9   8    6.95    2.52
 -14   9   8   -1.41    2.40
 -14   9   8   -0.05    3.20
 -14   9   8   -1.81    2.84
 -14   9   8   -2.24    2.97
 -14   9   9    3.10    2.97
 -14   9   9    6.51    2.76
 -14   9   9    4.66    3.31
 -14   9   9    0.93    3.02
 -14   9   9    2.90    2.73
 -14   9   9    0.19    2.39
 -14   9   9    3.50    3.08
 -14   9  10    1.70    2.95
 -14   9  10    2.66    3.30
 -14   9  10    0.93    3.06
 -14   9  10    0.61    2.71
 -14   9  10    5.95    2.35
 -14   9  10    0.41    3.05
 -14  10   1   -0.96    1.88
 -14  10   1    0.91    2.43
 -14  10   1    0.24    2.22
 -14  10   1    0.40    2.79
 -14  10   1    2.61    2.24
 -14  10   1    1.15    2.15
 -14  10   1   -0.84    1.40
 -14  10   1   -1.17    2.39
 -14  10   2   -1.70    2.25
 -14  10   2   -2.21    2.03
 -14  10   2   -1.52    2.61
 -14  10   2   -0.86    1.98
 -14  10   2   -0.61    1.34
 -14  10   3   -1.91    2.43
 -14  10   3    2.20    2.07
 -14  10   3    0.00    2.07
 -14  10   3    1.15    2.79
 -14  10   3    1.57    2.36
 -14  10   3   -3.88    2.11
 -14  10   3    0.77    1.59
 -14  10   3   -0.87    2.73
 -14  10   4   -0.29    2.39
 -14  10   4    0.00    2.02
 -14  10   4   -0.73    2.05
 -14  10   4    2.24    2.91
 -14  10   4    1.30    2.43
 -14  10   4   -1.31    2.15
 -14  10   4   -0.99    1.57
 -14  10   4   -3.99    2.76
 -14  10   5    1.25    2.17
 -14  10   5   -1.68    2.14
 -14  10   5   -2.74    2.59
 -14  10   5    1.81    2.27
 -14  10   5   -0.15    1.68
 -14  10   5   -0.29    2.73
 -14  10   6    0.50    2.77
 -14  10   6    1.93    2.35
 -14  10   6    2.74    2.33
 -14  10   6    0.42    3.05
 -14  10   6   -0.10    2.69
 -14  10   6    2.07    2.41
 -14  10   6    1.74    1.94
 -14  10   6    0.41    2.87
 -14  10   7    0.80    2.69
 -14  10   7    2.07    2.32
 -14  10   7   -3.28    2.32
 -14  10   7   -4.25    3.03
 -14  10   7   -2.82    2.81
 -14  10   7   -0.31    2.40
 -14  10   7    3.11    1.93
 -14  10   7    0.58    2.79
 -14  10   8   -0.49    2.76
 -14  10   8    0.00    2.44
 -14  10   8    2.32    2.46
 -14  10   8    0.86    3.11
 -14  10   8    0.30    2.84
 -14  10   8    0.75    2.95
 -14  10   9    2.73    2.83
 -14  10   9   -0.65    3.21
 -14  10   9    4.52    2.95
 -14  10   9    1.43    2.62
 -14  10   9   -2.53    2.16
 -14  10   9    1.34    3.10
 -14  10  10    2.30    2.91
 -14  10  10    3.96    2.68
 -14  10  10   -1.61    2.71
 -14  10  10    0.41    3.31
 -14  10  10    5.14    3.13
 -14  10  10    1.79    2.72
 -14  10  10    2.25    2.32
 -14  10  10    3.42    3.13
 -14  11   1   -1.20    1.83
 -14  11   1   -0.22    2.47
 -14  11   1   -1.74    2.22
 -14  11   1    2.56    2.81
 -14  11   1    0.47    2.23
 -14  11   1    0.15    2.12
 -14  11   1   -0.72    1.29
 -14  11   2    1.09    2.39
 -14  11   2    0.48    2.26
 -14  11   2    1.06    2.84
 -14  11   2   -1.12    2.32
 -14  11   2    0.89    1.58
 -14  11   2    2.02    2.56
 -14  11   3    0.21    2.62
 -14  11   3    2.83    2.19
 -14  11   3    1.84    2.31
 -14  11   3   -0.44    2.92
 -14  11   3    5.76    2.55
 -14  11   3    2.64    2.33
 -14  11   3   -0.49    1.80
 -14  11   3    2.05    2.76
 -14  11   4    0.62    2.11
 -14  11   4   -2.85    2.10
 -14  11   4    1.21    2.45
 -14  11   4    0.09    2.17
 -14  11   4   -1.75    1.64
 -14  11   4    0.78    2.75
 -14  11   5    7.60    2.41
 -14  11   5    2.86    2.36
 -14  11   5    5.96    2.95
 -14  11   5    1.89    2.45
 -14  11   5   -0.39    1.92
 -14  11   5    5.17    3.13
 -14  11   6    4.10    2.80
 -14  11   6   -0.45    2.31
 -14  11   6    0.51    2.24
 -14  11   6    4.44    3.12
 -14  11   6    1.03    2.83
 -14  11   6   -2.58    2.36
 -14  11   6   -1.32    1.86
 -14  11   6    1.98    2.85
 -14  11   7    1.68    2.92
 -14  11   7    0.25    2.45
 -14  11   7    5.79    2.50
 -14  11   7   -0.88    3.16
 -14  11   7    5.37    3.07
 -14  11   7    0.78    2.54
 -14  11   7    4.56    2.14
 -14  11   7    2.88    3.06
 -14  11   8    3.92    2.83
 -14  11   8    1.58    2.58
 -14  11   8   -1.13    3.09
 -14  11   8    1.69    2.99
 -14  11   8   -0.54    3.15
 -14  11   9   -1.34    2.75
 -14  11   9   -3.62    3.11
 -14  11   9    0.00    2.87
 -14  11   9   -1.16    2.57
 -14  11   9    0.00    1.98
 -14  11   9    0.00    2.84
 -14  12   1    0.85    1.94
 -14  12   1   -0.35    2.58
 -14  12   1    2.86    2.35
 -14  12   1    5.99    2.92
 -14  12   1   -0.77    2.51
 -14  12   1    0.16    1.48
 -14  12   2   -2.70    1.92
 -14  12   2   -2.19    2.58
 -14  12   2    2.42    2.23
 -14  12   2   -1.83    2.91
 -14  12   2    0.72    2.52
 -14  12   2   -0.62    2.28
 -14  12   2   -0.34    1.45
 -14  12   2   -0.27    2.54
 -14  12   3   -2.95    2.60
 -14  12   3    1.47    2.18
 -14  12   3   -1.41    2.95
 -14  12   3   -0.08    2.46
 -14  12   3    0.54    2.21
 -14  12   3    1.24    1.55
 -14  12   3   -1.53    2.61
 -14  12   4    0.71    2.14
 -14  12   4    1.00    2.24
 -14  12   4   -0.80    2.60
 -14  12   4    3.02    2.33
 -14  12   4   -0.57    1.72
 -14  12   4   -1.95    2.74
 -14  12   5   -1.47    2.69
 -14  12   5   -3.39    2.21
 -14  12   5    1.01    2.20
 -14  12   5   -3.55    3.09
 -14  12   5    2.86    2.78
 -14  12   5    2.30    2.42
 -14  12   5    0.16    1.71
 -14  12   5    2.63    2.91
 -14  12   6    4.38    2.94
 -14  12   6    2.17    2.54
 -14  12   6    6.90    2.46
 -14  12   6    3.19    3.28
 -14  12   6    6.18    2.98
 -14  12   6    1.21    2.55
 -14  12   6    0.55    2.11
 -14  12   6    3.33    3.04
 -14  12   7    0.01    2.78
 -14  12   7   -1.24    2.26
 -14  12   7   -2.27    2.28
 -14  12   7   -2.43    3.01
 -14  12   7    1.25    2.79
 -14  12   7    0.00    2.41
 -14  12   7    0.01    1.84
 -14  12   7   -0.08    2.95
 -14  12   8    5.62    3.18
 -14  12   8    4.87    3.39
 -14  12   8    9.38    3.40
 -14  12   8    6.68    3.37
 -14  13   1   -0.09    1.94
 -14  13   1    2.29    2.51
 -14  13   1    2.60    2.54
 -14  13   1   -1.70    2.88
 -14  13   1    3.16    2.86
 -14  13   1    0.33    1.43
 -14  13   2   -1.16    1.87
 -14  13   2   -0.46    2.63
 -14  13   2    0.35    2.26
 -14  13   2    0.69    2.93
 -14  13   2   -1.71    2.52
 -14  13   2    2.01    2.51
 -14  13   2    0.89    1.51
 -14  13   2    0.64    2.64
 -14  13   3    1.47    2.27
 -14  13   3   -0.82    2.67
 -14  13   3   -1.44    2.32
 -14  13   3    0.35    1.53
 -14  13   3    1.41    2.66
 -14  13   4   -1.94    2.17
 -14  13   4   -0.46    2.25
 -14  13   4   -0.11    3.00
 -14  13   4    0.00    2.70
 -14  13   4    0.24    2.36
 -14  13   4    2.74    1.66
 -14  13   4   -1.94    2.71
 -14  13   5    0.42    2.65
 -14  13   5   -1.04    2.17
 -14  13   5    0.27    2.21
 -14  13   5    2.56    3.16
 -14  13   5   -2.81    2.68
 -14  13   5   -0.18    2.37
 -14  13   5    0.95    1.79
 -14  13   5    2.05    2.90
 -14  13   6    2.88    2.84
 -14  13   6    1.71    2.39
 -14  13   6    1.93    2.35
 -14  13   6    4.47    3.27
 -14  13   6   -1.80    2.92
 -14  13   6    1.31    2.55
 -14  13   6    2.20    1.94
 -14  13   6    3.49    2.97
 -14  13   7   -0.75    3.00
 -14  13   7    3.88    3.22
 -14  13   7    3.21    2.95
 -14  13   7    2.42    2.99
 -14  13   8    2.60    3.16
 -14  13   8    7.76    3.40
 -14  13   8    7.95    3.17
 -14  13   8    5.11    2.77
 -14  13   8    2.06    3.24
 -14  14   1   -3.46    1.94
 -14  14   1    1.49    2.51
 -14  14   1    3.27    2.52
 -14  14   1   -2.71    2.92
 -14  14   1   -0.92    3.05
 -14  14   1    0.69    1.36
 -14  14   2   -0.30    2.03
 -14  14   2    1.82    2.48
 -14  14   2    2.59    2.46
 -14  14   2    3.90    2.76
 -14  14   2   -3.13    1.56
 -14  14   2    4.68    2.74
 -14  14   3    0.00    2.01
 -14  14   3    1.12    2.33
 -14  14   3   -3.21    2.66
 -14  14   3   -1.32    2.63
 -14  14   3    1.69    1.59
 -14  14   3    1.95    2.80
 -14  14   4   -2.58    2.76
 -14  14   4    0.17    2.24
 -14  14   4   -2.34    2.90
 -14  14   4   -1.12    2.58
 -14  14   4   -0.45    2.43
 -14  14   4    0.32    1.57
 -14  14   4    0.00    2.81
 -14  14   5   -1.21    2.72
 -14  14   5    4.11    2.25
 -14  14   5    1.51    2.30
 -14  14   5    0.82    3.06
 -14  14   5    0.39    2.85
 -14  14   5    2.62    2.48
 -14  14   5   -0.01    1.77
 -14  14   5    2.35    2.92
 -14  14   6    1.95    2.86
 -14  14   6   -0.11    2.46
 -14  14   6    3.73    2.40
 -14  14   6    5.61    3.20
 -14  14   6   -0.61    2.78
 -14  14   6    0.03    2.50
 -14  14   6   -1.26    1.85
 -14  14   6    1.69    3.00
 -14  15   1    0.00    1.90
 -14  15   1    2.35    2.73
 -14  15   1    1.25    3.17
 -14  15   1   -3.02    1.40
 -14  15   1    0.02    2.70
 -14  15   2   -0.60    1.98
 -14  15   2    0.00    2.59
 -14  15   2   -0.98    2.58
 -14  15   2   -2.84    3.14
 -14  15   2   -2.16    1.47
 -14  15   2    1.54    2.68
 -14  15   3    2.07    2.11
 -14  15   3    0.13    2.76
 -14  15   3   -0.63    2.47
 -14  15   3    6.12    3.11
 -14  15   3   -5.04    2.86
 -14  15   3    1.65    2.97
 -14  15   3    2.47    1.64
 -14  15   3    0.79    2.79
 -14  15   4    2.01    2.82
 -14  15   4   -0.06    2.39
 -14  15   4    7.07    3.11
 -14  15   4   -2.16    2.74
 -14  15   4    2.29    2.73
 -14  15   4    1.04    1.72
 -14  15   4   -0.88    2.82
 -14  15   5   -2.74    2.72
 -14  15   5   -2.50    2.23
 -14  15   5    0.83    2.92
 -14  15   5   -0.29    2.71
 -14  15   5   -2.53    2.56
 -14  15   5    1.10    1.66
 -14  15   5    0.07    2.77
 -14  16   1    1.69    1.97
 -14  16   1    0.09    2.96
 -14  16   1   -0.58    2.61
 -14  16   1   -1.64    3.87
 -14  16   1    1.92    1.50
 -14  16   1   -1.29    2.75
 -14  16   2    0.00    2.08
 -14  16   2   -0.14    2.87
 -14  16   2    4.85    2.75
 -14  16   2    0.40    3.04
 -14  16   2    5.55    2.82
 -14  16   2   -1.38    3.43
 -14  16   2    0.00    1.70
 -14  16   2    4.36    2.85
 -14  16   3    0.61    2.04
 -14  16   3    4.08    2.71
 -14  16   3   -0.16    2.55
 -14  16   3   -2.00    3.07
 -14  16   3   -3.09    2.78
 -14  16   3   -6.70    3.07
 -14  16   3   -0.05    1.49
 -14  16   3   -0.03    2.89
 -13   0   1   45.98    5.06
 -13   0   1   56.13    5.15
 -13   0   1   60.91    5.09
 -13   0   1   42.10    5.23
 -13   0   2   -0.59    1.93
 -13   0   2    0.14    2.28
 -13   0   3   57.13    5.53
 -13   0   3   59.76    5.63
 -13   0   3   69.79    5.64
 -13   0   3   44.98    5.66
 -13   0   4    4.96    2.24
 -13   0   4    0.33    2.34
 -13   0   4    0.09    2.26
 -13   0   4    0.04    2.63
 -13   0   5    5.15    2.56
 -13   0   5    8.17    2.86
 -13   0   5    9.42    2.68
 -13   0   5    5.33    2.92
 -13   0   6   -0.64    2.03
 -13   0   6   -1.92    2.35
 -13   0   6   -0.28    2.10
 -13   0   6   -1.10    2.39
 -13   0   7   -0.78    2.06
 -13   0   7   -0.64    2.55
 -13   0   7    1.90    2.35
 -13   0   7    0.47    2.55
 -13   0   8    0.82    2.17
 -13   0   8    0.85    2.54
 -13   0   8   -0.88    2.34
 -13   0   8    0.00    2.54
 -13   0   9    1.12    2.58
 -13   0   9    3.61    2.59
 -13   0  10   -1.57    2.61
 -13   0  10   -0.65    2.48
 -13   0  11    1.45    2.54
 -13   0  11    4.78    2.95
 -13   0  11    2.28    2.85
 -13   0  11    2.66    2.94
 -13   0  12   -2.02    2.48
 -13   0  12    0.00    2.84
 -13   0  12    2.81    2.72
 -13   0  12    3.22    2.91
 -13   0  13   -1.27    2.48
 -13   0  13   -0.78    2.75
 -13   0  14   -0.09    2.41
 -13   0  14    2.57    2.83
 -13   0  14   -2.16    2.74
 -13   0  14   -2.22    2.86
 -13   0  15   -3.61    2.62
 -13   0  15   -1.70    2.86
 -13   0  15    0.08    2.82
 -13   0  15    3.68    2.87
 -13   0  16    0.00    2.48
 -13   0  16   -3.09    2.95
 -13   0  16    1.45    2.87
 -13   0  16    0.67    2.93
 -13   1   1    4.83    2.24
 -13   1   1    5.76    2.22
 -13   1   1    6.26    2.20
 -13   1   1    3.51    2.59
 -13   1   1    3.25    2.20
 -13   1   1   -0.07    2.34
 -13   1   1    5.04    2.11
 -13   1   1    5.17    2.33
 -13   1   2    0.87    2.07
 -13   1   2   -0.73    2.42
 -13   1   2    2.52    2.32
 -13   1   2    3.04    1.99
 -13   1   3   -0.21    2.21
 -13   1   3    1.31    2.15
 -13   1   3    0.68    2.20
 -13   1   3    0.02    2.50
 -13   1   3    0.14    2.47
 -13   1   3    0.38    1.96
 -13   1   3    2.31    2.32
 -13   1   4    2.39    2.29
 -13   1   4    3.15    2.38
 -13   1   4    5.04    2.30
 -13   1   4    0.00    2.64
 -13   1   4    8.24    2.44
 -13   1   4    3.81    2.65
 -13   1   4    1.39    2.36
 -13   1   4    1.76    2.49
 -13   1   5   -1.90    2.07
 -13   1   5    0.05    2.25
 -13   1   5    0.10    2.22
 -13   1   5   -0.67    2.40
 -13   1   5   -1.24    2.22
 -13   1   5   -1.87    2.43
 -13   1   5    1.76    1.98
 -13   1   5    0.71    2.36
 -13   1   6    1.74    2.14
 -13   1   6    1.69    2.40
 -13   1   6    1.38    2.35
 -13   1   6    0.24    2.53
 -13   1   6    2.48    2.39
 -13   1   6    3.63    2.57
 -13   1   6   -0.40    2.15
 -13   1   6    0.63    2.49
 -13   1   7    2.20    2.13
 -13   1   7    0.51    2.31
 -13   1   7   -1.54    2.24
 -13   1   7   -1.88    2.49
 -13   1   7    1.36    2.45
 -13   1   7   -3.72    2.69
 -13   1   7   -0.79    2.16
 -13   1   7    0.00    2.45
 -13   1   8   -0.15    2.10
 -13   1   8   -1.01    2.51
 -13   1   8    2.18    2.38
 -13   1   8    0.77    2.66
 -13   1   8    0.46    2.42
 -13   1   8    0.15    2.47
 -13   1   8   -1.53    2.19
 -13   1   8   -0.70    2.51
 -13   1   9   -0.38    2.52
 -13   1   9    1.35    2.48
 -13   1   9   -2.78    2.54
 -13   1   9   -1.03    2.87
 -13   1   9    1.35    2.30
 -13   1   9    1.90    2.54
 -13   1  10    0.00    2.69
 -13   1  10    1.93    2.67
 -13   1  10   -0.46    2.97
 -13   1  10    0.56    2.57
 -13   1  10   -0.62    2.57
 -13   1  11   -0.54    2.42
 -13   1  11   -2.82    2.61
 -13   1  11   -1.92    2.66
 -13   1  11   -0.70    2.88
 -13   1  11    6.25    2.64
 -13   1  11    4.12    2.81
 -13   1  11    0.31    2.39
 -13   1  11    1.20    2.74
 -13   1  12    0.21    2.52
 -13   1  12   -0.57    2.94
 -13   1  12    3.81    2.75
 -13   1  12    3.36    3.01
 -13   1  12   -1.60    2.64
 -13   1  12   -0.12    2.75
 -13   1  12    3.89    2.56
 -13   1  12    2.51    2.87
 -13   1  13   -1.80    2.45
 -13   1  13    1.08    2.91
 -13   1  13    2.36    2.83
 -13   1  13    1.24    2.44
 -13   1  14   -0.09    2.45
 -13   1  14    2.77    2.84
 -13   1  14   -3.02    2.80
 -13   1  14   -0.03    2.94
 -13   1  14    1.68    2.92
 -13   1  14    0.39    2.89
 -13   1  14   -0.50    2.37
 -13   1  14    0.46    2.91
 -13   1  15    1.62    2.75
 -13   1  15   -2.76    2.90
 -13   1  15    0.56    2.82
 -13   1  15    0.00    3.02
 -13   1  15    6.63    2.92
 -13   1  15    1.54    3.17
 -13   1  15    0.93    2.58
 -13   1  15    1.55    2.92
 -13   1  16   -0.45    2.63
 -13   1  16   -1.60    2.90
 -13   1  16   -0.93    2.90
 -13   1  16    6.29    3.03
 -13   1  16    3.12    2.94
 -13   1  16   -1.85    2.99
 -13   1  16    1.71    2.54
 -13   1  16   -2.62    2.97
 -13   2   1   14.60    2.83
 -13   2   1   16.97    2.86
 -13   2   1   17.31    2.79
 -13   2   1    8.03    3.20
 -13   2   1   16.63    2.85
 -13   2   1    9.51    3.01
 -13   2   1   10.08    2.72
 -13   2   1   15.52    2.94
 -13   2   2    0.00    1.98
 -13   2   2    2.29    2.58
 -13   2   2    4.56    2.21
 -13   2   2    2.43    2.27
 -13   2   2    0.40    1.93
 -13   2   3    8.72    2.69
 -13   2   3   10.28    2.69
 -13   2   3   11.03    2.68
 -13   2   3    7.98    3.05
 -13   2   3    5.62    2.84
 -13   2   3    8.96    2.56
 -13   2   4   -0.98    2.22
 -13   2   4    2.51    2.34
 -13   2   4    5.35    2.19
 -13   2   4    2.90    2.56
 -13   2   4    2.86    2.29
 -13   2   4    0.36    2.44
 -13   2   4    0.16    2.05
 -13   2   4    2.66    2.40
 -13   2   5    4.89    2.56
 -13   2   5    7.37    2.55
 -13   2   5    5.86    2.58
 -13   2   5    2.72    2.88
 -13   2   5    2.30    2.53
 -13   2   5    5.09    2.68
 -13   2   5    5.23    2.39
 -13   2   5    8.18    2.83
 -13   2   6    0.00    2.13
 -13   2   6   -0.17    2.31
 -13   2   6   -1.17    2.28
 -13   2   6    1.05    2.55
 -13   2   6    2.49    2.31
 -13   2   6    1.11    2.38
 -13   2   6   -2.17    2.05
 -13   2   6    0.71    2.50
 -13   2   7    3.90    2.53
 -13   2   7    0.11    2.47
 -13   2   7    1.66    2.51
 -13   2   7    4.53    2.75
 -13   2   7    3.47    2.59
 -13   2   7    2.92    2.64
 -13   2   7    0.57    2.20
 -13   2   7    3.31    2.78
 -13   2   8   -0.53    2.34
 -13   2   8    0.00    2.38
 -13   2   8    3.66    2.43
 -13   2   8    3.61    2.88
 -13   2   8    2.43    2.53
 -13   2   8    0.46    2.72
 -13   2   8   -0.36    2.25
 -13   2   8    2.09    2.64
 -13   2   9   -1.83    2.47
 -13   2   9    0.68    2.49
 -13   2   9    1.16    2.48
 -13   2   9    1.69    2.62
 -13   2   9   -1.59    2.24
 -13   2   9    0.74    2.61
 -13   2  10   -0.64    2.43
 -13   2  10    0.53    2.63
 -13   2  10    1.40    2.65
 -13   2  10   -0.06    2.94
 -13   2  10    2.44    2.66
 -13   2  10    3.71    2.84
 -13   2  11    1.47    2.47
 -13   2  11    3.64    2.64
 -13   2  11   -0.60    2.47
 -13   2  11    0.97    2.80
 -13   2  11    1.99    2.68
 -13   2  11   -5.63    2.86
 -13   2  11   -1.51    2.30
 -13   2  11    0.95    2.76
 -13   2  12   -1.81    2.56
 -13   2  12    0.53    2.82
 -13   2  12    0.81    2.53
 -13   2  12   -6.00    2.95
 -13   2  12    1.86    2.72
 -13   2  12    2.42    2.82
 -13   2  12   -2.55    2.46
 -13   2  12    4.28    2.90
 -13   2  13    2.55    2.48
 -13   2  13    0.25    2.87
 -13   2  13   -3.52    2.85
 -13   2  13   -0.15    2.37
 -13   2  14    7.39    2.57
 -13   2  14   -2.02    2.85
 -13   2  14    0.00    2.71
 -13   2  14    0.00    2.93
 -13   2  14   -3.67    2.89
 -13   2  14   -0.01    2.76
 -13   2  14    0.32    2.43
 -13   2  14   -3.83    2.94
 -13   2  15    1.37    2.61
 -13   2  15    0.81    2.91
 -13   2  15    0.32    2.74
 -13   2  15   -3.93    3.06
 -13   2  15   -1.38    2.92
 -13   2  15    0.00    2.92
 -13   2  15    1.78    2.49
 -13   2  15   -2.92    2.93
 -13   2  16    0.21    2.62
 -13   2  16   -1.02    2.82
 -13   2  16    1.14    2.71
 -13   2  16   -2.09    3.06
 -13   2  16    0.00    2.80
 -13   2  16    2.66    3.01
 -13   2  16   -2.87    2.47
 -13   2  16   -0.73    2.97
 -13   3   1   -2.45    1.95
 -13   3   1    0.25    2.33
 -13   3   1    1.44    1.83
 -13   3   1   -0.51    1.99
 -13   3   1    1.21    1.53
 -13   3   1    0.51    1.94
 -13   3   2    2.53    2.08
 -13   3   2    2.08    2.06
 -13   3   2    0.49    2.51
 -13   3   2   -1.49    2.05
 -13   3   2   -0.56    2.12
 -13   3   2   -0.80    1.66
 -13   3   2    2.53    2.12
 -13   3   3   -0.34    2.20
 -13   3   3    5.97    2.07
 -13   3   3    1.00    2.06
 -13   3   3    2.20    2.64
 -13   3   3   -0.61    2.36
 -13   3   3    0.27    1.91
 -13   3   4   -2.46    2.12
 -13   3   4    3.24    2.10
 -13   3   4    0.35    1.95
 -13   3   4   -0.34    2.59
 -13   3   4   -2.11    2.09
 -13   3   4    1.59    2.38
 -13   3   4    0.00    1.92
 -13   3   4   -0.15    2.36
 -13   3   5    8.26    2.77
 -13   3   5    8.60    2.72
 -13   3   5   11.33    2.76
 -13   3   5    7.32    3.01
 -13   3   5    5.83    2.87
 -13   3   5    5.23    2.90
 -13   3   5    8.97    2.55
 -13   3   5   10.33    2.99
 -13   3   6   -1.59    2.39
 -13   3   6    1.99    2.21
 -13   3   6    0.57    2.27
 -13   3   6    0.77    2.70
 -13   3   6    0.86    2.39
 -13   3   6   -0.27    2.44
 -13   3   6    0.07    1.98
 -13   3   6   -1.08    2.40
 -13   3   7   11.90    2.96
 -13   3   7    8.84    3.00
 -13   3   7   14.19    3.03
 -13   3   7   10.51    3.28
 -13   3   7    8.61    3.03
 -13   3   7    7.13    3.08
 -13   3   7   10.53    2.88
 -13   3   7   11.73    3.23
 -13   3   8    4.33    2.58
 -13   3   8    1.99    2.55
 -13   3   8    2.70    2.48
 -13   3   8    6.04    3.07
 -13   3   8    3.25    2.70
 -13   3   8    1.28    2.79
 -13   3   8    4.41    2.38
 -13   3   8    4.53    2.78
 -13   3   9    7.07    2.82
 -13   3   9    3.79    2.78
 -13   3   9    6.36    2.80
 -13   3   9    5.50    2.99
 -13   3   9    4.07    2.59
 -13   3   9    3.76    2.83
 -13   3  10    1.35    2.55
 -13   3  10    4.48    2.69
 -13   3  10   -0.29    2.69
 -13   3  10   -1.87    3.08
 -13   3  10    7.80    2.81
 -13   3  10    4.01    2.83
 -13   3  11    4.00    2.54
 -13   3  11    0.77    2.64
 -13   3  11   -3.22    2.51
 -13   3  11    0.00    2.84
 -13   3  11    1.24    2.55
 -13   3  11    1.18    2.71
 -13   3  11   -4.75    2.31
 -13   3  11   -0.50    2.71
 -13   3  12    3.00    2.61
 -13   3  12    2.29    2.88
 -13   3  12   -2.64    2.74
 -13   3  12   -1.10    2.96
 -13   3  12    1.54    2.86
 -13   3  12    6.44    2.93
 -13   3  12    4.64    2.44
 -13   3  12   -0.64    2.89
 -13   3  13    2.29    2.61
 -13   3  13    1.18    2.97
 -13   3  13    0.08    2.84
 -13   3  13   -0.55    2.44
 -13   3  14    0.37    2.52
 -13   3  14   -2.05    2.79
 -13   3  14   -1.49    2.76
 -13   3  14   -1.07    2.98
 -13   3  14   -4.73    2.89
 -13   3  14    0.20    2.83
 -13   3  14   -0.30    2.29
 -13   3  14   -1.74    2.86
 -13   3  15   -0.83    2.54
 -13   3  15   -1.54    2.99
 -13   3  15    1.15    2.75
 -13   3  15   -0.63    3.13
 -13   3  15    1.66    2.81
 -13   3  15   -3.33    3.12
 -13   3  15   -1.03    2.36
 -13   3  15    3.16    3.06
 -13   3  16    0.00    2.58
 -13   3  16   -3.89    2.92
 -13   3  16   -0.94    2.76
 -13   3  16    0.69    3.19
 -13   3  16    0.92    2.92
 -13   3  16   -2.22    2.92
 -13   3  16   -0.02    2.53
 -13   3  16   -0.59    2.81
 -13   4   1    2.75    2.17
 -13   4   1   -0.96    2.46
 -13   4   1    2.94    1.93
 -13   4   1    0.34    2.02
 -13   4   1    2.28    1.61
 -13   4   1   -0.83    2.04
 -13   4   2    5.92    2.28
 -13   4   2    1.11    2.00
 -13   4   2    2.92    2.03
 -13   4   2    0.82    2.58
 -13   4   2    1.54    2.13
 -13   4   2    2.49    2.17
 -13   4   2   -0.22    1.79
 -13   4   2    3.94    2.39
 -13   4   3    3.03    2.24
 -13   4   3    0.58    2.10
 -13   4   3    2.33    2.07
 -13   4   3   -1.27    2.56
 -13   4   3    1.21    2.30
 -13   4   3    2.15    1.81
 -13   4   4    0.55    2.05
 -13   4   4    0.34    2.18
 -13   4   4   -0.05    1.95
 -13   4   4   -1.70    2.67
 -13   4   4    0.83    2.21
 -13   4   4   -0.72    2.18
 -13   4   4    1.50    1.91
 -13   4   4    0.30    2.51
 -13   4   5    1.07    2.22
 -13   4   5   -5.24    2.26
 -13   4   5    2.12    2.11
 -13   4   5    0.26    2.66
 -13   4   5    0.69    2.36
 -13   4   5    0.14    2.34
 -13   4   5    2.21    2.00
 -13   4   5    0.42    2.50
 -13   4   6   -1.17    2.32
 -13   4   6    1.95    2.22
 -13   4   6    2.83    2.19
 -13   4   6    0.15    2.61
 -13   4   6    0.48    2.50
 -13   4   6   -1.25    2.46
 -13   4   6    0.18    2.00
 -13   4   6    0.19    2.39
 -13   4   7   -1.30    2.31
 -13   4   7   -0.12    2.34
 -13   4   7    3.84    2.28
 -13   4   7   -2.22    2.62
 -13   4   7    2.64    2.49
 -13   4   7   -2.32    2.51
 -13   4   7    0.22    2.06
 -13   4   7    1.85    2.49
 -13   4   8   -0.27    2.63
 -13   4   8    2.50    2.65
 -13   4   8    3.22    2.60
 -13   4   8   -2.00    3.09
 -13   4   8    8.15    2.74
 -13   4   8    5.02    2.75
 -13   4   8    3.97    2.31
 -13   4   8    7.47    2.89
 -13   4   9   -1.09    2.53
 -13   4   9    1.24    2.40
 -13   4   9   -0.06    2.51
 -13   4   9    0.19    2.60
 -13   4   9   -0.88    2.07
 -13   4   9   -6.89    2.65
 -13   4  10    2.36    2.55
 -13   4  10    6.52    2.78
 -13   4  10    1.90    2.71
 -13   4  10    4.82    3.03
 -13   4  10    2.88    2.90
 -13   4  10    1.16    2.90
 -13   4  11    2.02    2.56
 -13   4  11   -0.81    2.63
 -13   4  11   -0.50    2.43
 -13   4  11    2.98    3.01
 -13   4  11    0.35    2.62
 -13   4  11    0.01    2.70
 -13   4  11   -4.68    2.27
 -13   4  11    1.67    2.73
 -13   4  12   -0.75    2.68
 -13   4  12    0.96    2.75
 -13   4  12   -0.44    3.03
 -13   4  12    4.70    2.85
 -13   4  12    4.04    2.92
 -13   4  12    5.79    2.44
 -13   4  12    1.03    2.81
 -13   4  13    0.00    2.50
 -13   4  13   -0.77    2.80
 -13   4  13    0.84    2.82
 -13   4  13   -1.93    2.83
 -13   4  13   -1.82    2.35
 -13   4  14    3.15    2.60
 -13   4  14   -0.31    2.76
 -13   4  14    2.73    2.66
 -13   4  14   -1.83    3.00
 -13   4  14   -2.62    2.99
 -13   4  14   -2.84    2.84
 -13   4  14   -4.85    2.46
 -13   4  14   -1.50    2.93
 -13   4  15   -2.07    2.56
 -13   4  15   -1.34    2.84
 -13   4  15    2.51    2.75
 -13   4  15   -1.42    3.06
 -13   4  15    1.11    2.90
 -13   4  15   -0.60    2.89
 -13   4  15    0.47    2.43
 -13   4  15    2.22    2.98
 -13   4  16   -3.15    2.65
 -13   4  16    3.83    2.92
 -13   4  16   -4.62    2.91
 -13   4  16   -2.05    3.07
 -13   4  16    4.30    2.95
 -13   4  16    2.77    3.00
 -13   4  16    2.92    2.51
 -13   4  16    1.28    2.92
 -13   5   1   -0.41    2.10
 -13   5   1   -0.08    2.39
 -13   5   1    1.03    1.85
 -13   5   1    0.26    1.87
 -13   5   1   -0.62    1.41
 -13   5   1    0.74    2.03
 -13   5   2    1.51    2.07
 -13   5   2   -0.16    1.94
 -13   5   2    0.51    1.80
 -13   5   2   -2.12    2.54
 -13   5   2   -3.09    1.95
 -13   5   2   -0.43    1.96
 -13   5   2   -0.92    1.53
 -13   5   2    0.90    2.17
 -13   5   3   -0.92    2.06
 -13   5   3   -1.66    1.91
 -13   5   3    0.41    1.77
 -13   5   3   -3.60    2.55
 -13   5   3    0.37    1.97
 -13   5   3   -0.61    1.63
 -13   5   4    0.67    2.33
 -13   5   4    0.69    2.11
 -13   5   4    2.57    2.12
 -13   5   4   -0.73    2.61
 -13   5   4    1.36    2.33
 -13   5   4    3.84    2.29
 -13   5   4    1.89    1.97
 -13   5   4    1.45    2.55
 -13   5   5    0.95    2.14
 -13   5   5    0.00    2.23
 -13   5   5    0.84    2.05
 -13   5   5    2.23    2.67
 -13   5   5   -1.29    2.37
 -13   5   5   -4.23    2.26
 -13   5   5    1.41    1.93
 -13   5   5    1.28    2.48
 -13   5   6   -1.42    2.24
 -13   5   6   -1.12    2.24
 -13   5   6   -0.33    2.19
 -13   5   6    0.68    2.81
 -13   5   6   -1.75    2.46
 -13   5   6   -1.21    2.27
 -13   5   6    1.04    1.93
 -13   5   6   -1.14    2.40
 -13   5   7   -1.57    2.38
 -13   5   7    0.33    2.29
 -13   5   7    3.15    2.33
 -13   5   7   -1.16    2.89
 -13   5   7    2.14    2.53
 -13   5   7    0.98    2.33
 -13   5   7    0.21    2.12
 -13   5   7    2.51    2.55
 -13   5   8    0.57    2.60
 -13   5   8    3.38    2.57
 -13   5   8    2.57    2.65
 -13   5   8   -1.04    2.64
 -13   5   8    4.57    2.22
 -13   5   8    0.97    2.74
 -13   5   9    2.68    2.55
 -13   5   9    0.85    2.30
 -13   5   9   -0.67    2.67
 -13   5   9    1.56    2.59
 -13   5   9    1.24    2.24
 -13   5   9   -3.89    2.80
 -13   5  10    1.41    2.48
 -13   5  10   -0.01    2.59
 -13   5  10    3.01    2.64
 -13   5  10   -0.62    2.96
 -13   5  10    1.28    2.76
 -13   5  10    1.45    2.86
 -13   5  11    4.53    2.61
 -13   5  11    0.23    2.60
 -13   5  11   -0.16    2.62
 -13   5  11   -2.97    3.10
 -13   5  11    1.60    2.74
 -13   5  11    5.10    2.79
 -13   5  11    1.28    2.23
 -13   5  11    0.27    2.87
 -13   5  12    2.53    2.60
 -13   5  12   -1.04    3.01
 -13   5  12    3.97    2.83
 -13   5  12   -0.27    2.79
 -13   5  12    1.75    2.28
 -13   5  12   -1.07    2.92
 -13   5  13    0.81    2.71
 -13   5  13   -0.91    2.76
 -13   5  13    3.61    2.71
 -13   5  13   -3.03    3.13
 -13   5  13    1.62    2.83
 -13   5  13    0.45    2.43
 -13   5  14   -1.86    2.69
 -13   5  14    2.49    2.83
 -13   5  14    1.83    2.80
 -13   5  14   -0.08    3.07
 -13   5  14    1.88    2.97
 -13   5  14    0.01    2.84
 -13   5  14   -0.23    2.48
 -13   5  14    0.23    2.98
 -13   5  15    0.00    2.65
 -13   5  15    3.83    3.01
 -13   5  15   -1.90    2.75
 -13   5  15    0.00    3.19
 -13   5  15    0.00    2.95
 -13   5  15    0.85    2.81
 -13   5  15   -0.97    2.42
 -13   5  15    0.00    3.00
 -13   5  16   -3.49    2.76
 -13   5  16    4.40    2.89
 -13   5  16    0.21    2.80
 -13   5  16   -3.30    3.25
 -13   5  16    0.09    2.94
 -13   5  16    1.64    2.85
 -13   5  16    3.45    2.56
 -13   5  16    1.68    3.08
 -13   6   1    1.69    2.13
 -13   6   1   -0.10    1.88
 -13   6   1    2.84    1.85
 -13   6   1    1.43    2.45
 -13   6   1   -1.55    2.08
 -13   6   1    0.39    1.83
 -13   6   1    1.08    1.53
 -13   6   1    1.03    2.17
 -13   6   2    3.13    2.49
 -13   6   2    3.85    2.19
 -13   6   2    3.99    2.08
 -13   6   2    4.04    2.82
 -13   6   2    1.03    2.32
 -13   6   2    4.12    2.24
 -13   6   2    4.81    1.84
 -13   6   2    1.25    2.52
 -13   6   3    2.53    2.42
 -13   6   3   -0.50    2.01
 -13   6   3    2.20    2.00
 -13   6   3    2.28    2.73
 -13   6   3    3.51    2.09
 -13   6   3    1.08    1.81
 -13   6   4    2.31    2.33
 -13   6   4    2.42    2.17
 -13   6   4    3.92    2.03
 -13   6   4   -1.85    2.79
 -13   6   4    1.60    2.32
 -13   6   4    2.35    2.33
 -13   6   4   -0.80    1.85
 -13   6   4    3.13    2.52
 -13   6   5    4.81    2.39
 -13   6   5    2.04    2.14
 -13   6   5   -0.13    2.06
 -13   6   5    0.35    2.58
 -13   6   5    1.16    2.39
 -13   6   5    0.10    2.19
 -13   6   5   -3.03    1.86
 -13   6   5   -1.67    2.54
 -13   6   6   -0.36    2.38
 -13   6   6    3.69    2.40
 -13   6   6   -0.39    2.21
 -13   6   6    1.86    2.70
 -13   6   6    0.14    2.56
 -13   6   6    3.14    2.32
 -13   6   6    0.34    2.06
 -13   6   6    5.70    2.72
 -13   6   7   -2.78    2.44
 -13   6   7    0.45    2.25
 -13   6   7    1.90    2.17
 -13   6   7   -3.81    2.70
 -13   6   7   -1.48    2.45
 -13   6   7    1.13    2.28
 -13   6   7    0.51    1.93
 -13   6   7    0.42    2.54
 -13   6   8    4.31    2.48
 -13   6   8    2.48    2.34
 -13   6   8    2.71    2.67
 -13   6   8    0.41    2.46
 -13   6   8   -3.31    2.07
 -13   6   8    2.56    2.81
 -13   6   9    2.94    2.64
 -13   6   9   -0.51    2.54
 -13   6   9    3.83    2.55
 -13   6   9    1.81    3.04
 -13   6   9    2.22    2.64
 -13   6   9    3.02    2.57
 -13   6   9   -0.06    2.25
 -13   6   9    3.35    2.73
 -13   6  10    0.12    2.52
 -13   6  10   -0.18    2.42
 -13   6  10   -1.01    2.35
 -13   6  10   -1.16    2.84
 -13   6  10   -2.43    2.67
 -13   6  10   -0.07    2.77
 -13   6  11   -0.93    2.64
 -13   6  11   -0.87    2.74
 -13   6  11    3.98    2.59
 -13   6  11    3.88    3.04
 -13   6  11   -1.17    2.65
 -13   6  11   -2.69    2.63
 -13   6  11    4.57    2.33
 -13   6  11   -2.23    2.92
 -13   6  12   -2.57    2.73
 -13   6  12   -0.94    3.05
 -13   6  12    0.69    2.78
 -13   6  12    1.02    2.62
 -13   6  12    0.81    2.25
 -13   6  12   -1.19    2.90
 -13   6  13    2.79    2.77
 -13   6  13    0.91    2.73
 -13   6  13   -1.40    2.77
 -13   6  13    3.28    3.27
 -13   6  13    0.31    2.73
 -13   6  13    0.00    2.36
 -13   6  14    3.74    2.78
 -13   6  14    1.29    2.78
 -13   6  14    0.01    2.71
 -13   6  14   -3.63    3.13
 -13   6  14    0.30    2.98
 -13   6  14   -1.97    2.78
 -13   6  14    0.84    2.35
 -13   6  14    4.55    3.19
 -13   6  15    0.17    2.66
 -13   6  15    0.00    2.69
 -13   6  15    0.00    2.68
 -13   6  15   -1.58    3.09
 -13   6  15    0.19    2.92
 -13   6  15   -0.03    2.88
 -13   6  15    0.88    2.41
 -13   6  15    2.97    3.00
 -13   6  16    5.32    2.79
 -13   6  16    0.64    2.84
 -13   6  16    0.00    2.87
 -13   6  16   -1.56    3.07
 -13   6  16   -0.95    3.03
 -13   6  16    3.67    2.91
 -13   6  16    0.82    2.45
 -13   6  16    3.06    3.15
 -13   7   1    2.35    2.24
 -13   7   1    2.27    1.92
 -13   7   1    3.60    1.91
 -13   7   1    1.44    2.49
 -13   7   1    0.67    2.05
 -13   7   1    0.04    1.93
 -13   7   1   -1.51    1.50
 -13   7   1    1.50    2.19
 -13   7   2    2.20    2.31
 -13   7   2    2.72    2.03
 -13   7   2    0.11    1.95
 -13   7   2    0.73    2.59
 -13   7   2    1.40    2.33
 -13   7   2    1.67    2.15
 -13   7   2    1.98    1.73
 -13   7   2    4.70    2.48
 -13   7   3    1.72    2.36
 -13   7   3    2.91    2.07
 -13   7   3    0.47    2.00
 -13   7   3    4.76    2.74
 -13   7   3    0.00    2.20
 -13   7   3    1.96    1.77
 -13   7   4   -0.05    2.27
 -13   7   4    0.00    1.99
 -13   7   4   -0.17    2.09
 -13   7   4    1.03    2.55
 -13   7   4    0.59    2.30
 -13   7   4    1.69    2.11
 -13   7   4    1.76    1.84
 -13   7   4    1.49    2.52
 -13   7   5   -0.97    2.23
 -13   7   5   -1.97    2.10
 -13   7   5   -1.80    1.96
 -13   7   5   -0.43    2.59
 -13   7   5   -1.98    2.33
 -13   7   5   -2.77    2.26
 -13   7   5    0.94    1.61
 -13   7   5    1.04    2.41
 -13   7   6    0.16    2.58
 -13   7   6    8.39    2.67
 -13   7   6    7.86    2.50
 -13   7   6    3.90    2.95
 -13   7   6    3.51    2.75
 -13   7   6    4.52    2.72
 -13   7   6    6.56    2.22
 -13   7   6    9.67    2.96
 -13   7   7   -1.97    2.49
 -13   7   7   -2.06    2.24
 -13   7   7    0.73    2.23
 -13   7   7    2.30    2.98
 -13   7   7   -0.04    2.44
 -13   7   7    2.24    2.43
 -13   7   7    1.03    1.85
 -13   7   7   -0.29    2.61
 -13   7   8    2.13    2.64
 -13   7   8    5.25    2.53
 -13   7   8    5.04    2.81
 -13   7   8    1.81    2.59
 -13   7   8    5.31    2.29
 -13   7   8    6.46    2.83
 -13   7   9   -0.65    2.50
 -13   7   9   -0.87    2.40
 -13   7   9   -0.99    2.15
 -13   7   9   -2.41    2.74
 -13   7   9    2.27    2.48
 -13   7   9   -2.93    1.96
 -13   7   9   -0.67    2.68
 -13   7  10   -2.49    2.67
 -13   7  10   -3.39    2.31
 -13   7  10    3.04    2.52
 -13   7  10    3.17    3.08
 -13   7  10    0.41    2.61
 -13   7  10    2.37    2.77
 -13   7  11    6.17    2.89
 -13   7  11    2.36    2.93
 -13   7  11    4.06    2.72
 -13   7  11    4.22    3.25
 -13   7  11    0.76    2.86
 -13   7  11    5.45    2.73
 -13   7  11    5.09    2.47
 -13   7  11    3.70    3.09
 -13   7  12    0.13    2.82
 -13   7  12    1.08    3.02
 -13   7  12   -0.94    2.70
 -13   7  12    2.77    2.67
 -13   7  12    1.35    2.30
 -13   7  12   -0.60    3.00
 -13   7  13    5.03    2.98
 -13   7  13    4.09    3.03
 -13   7  13    3.58    2.95
 -13   7  13    1.06    3.33
 -13   7  13    1.81    2.95
 -13   7  13    7.03    2.55
 -13   7  14    3.91    2.85
 -13   7  14    0.28    2.76
 -13   7  14    0.05    2.72
 -13   7  14    0.01    3.00
 -13   7  14   -2.70    2.97
 -13   7  14    0.23    2.77
 -13   7  14   -0.86    2.33
 -13   7  14    1.84    2.96
 -13   7  15    0.70    2.83
 -13   7  15   -2.93    2.80
 -13   7  15    0.02    2.66
 -13   7  15    6.14    3.29
 -13   7  15    1.31    2.84
 -13   7  15    0.21    2.73
 -13   7  15    0.62    2.44
 -13   7  15    2.95    3.21
 -13   8   1    1.69    2.36
 -13   8   1   -1.83    1.93
 -13   8   1   -0.32    1.97
 -13   8   1   -0.28    2.72
 -13   8   1    3.86    2.20
 -13   8   1    3.33    1.91
 -13   8   1    1.80    1.54
 -13   8   1    1.23    2.32
 -13   8   2   13.31    3.03
 -13   8   2   15.72    2.87
 -13   8   2   17.63    2.82
 -13   8   2   18.45    3.40
 -13   8   2   12.31    3.11
 -13   8   2    4.57    2.74
 -13   8   2   10.91    2.49
 -13   8   3    0.11    2.21
 -13   8   3   -0.06    1.90
 -13   8   3    1.89    1.81
 -13   8   3    1.17    2.56
 -13   8   3    0.44    1.98
 -13   8   3   -2.82    1.62
 -13   8   3   -0.74    2.47
 -13   8   4    6.73    2.72
 -13   8   4    7.65    2.41
 -13   8   4   10.26    2.44
 -13   8   4    2.24    2.94
 -13   8   4    1.52    2.55
 -13   8   4    5.69    2.55
 -13   8   4    3.07    2.12
 -13   8   4    6.88    2.80
 -13   8   5    1.07    2.17
 -13   8   5   -2.65    2.11
 -13   8   5   -0.32    1.93
 -13   8   5   -0.67    2.63
 -13   8   5    1.89    2.35
 -13   8   5    1.68    2.15
 -13   8   5   -0.57    1.72
 -13   8   5   -0.72    2.47
 -13   8   6    3.99    2.40
 -13   8   6   -1.51    2.17
 -13   8   6    2.01    2.11
 -13   8   6    0.00    2.65
 -13   8   6    1.30    2.50
 -13   8   6   -0.88    2.27
 -13   8   6    0.94    1.93
 -13   8   6   -2.53    2.66
 -13   8   7   -0.74    2.20
 -13   8   7   -2.45    2.11
 -13   8   7    0.49    2.54
 -13   8   7   -0.35    2.23
 -13   8   7   -1.42    1.86
 -13   8   7    0.80    2.63
 -13   8   8   -0.94    2.32
 -13   8   8    1.03    2.30
 -13   8   8    3.61    2.70
 -13   8   8    4.43    2.34
 -13   8   8   -0.89    1.92
 -13   8   8   -1.32    2.80
 -13   8   9    0.67    2.53
 -13   8   9    1.71    2.42
 -13   8   9    1.92    2.36
 -13   8   9   -3.81    2.89
 -13   8   9    0.88    2.67
 -13   8   9    0.45    2.73
 -13   8  10    5.78    2.77
 -13   8  10    1.03    2.58
 -13   8  10   -0.08    2.46
 -13   8  10    0.15    3.05
 -13   8  10    3.84    2.87
 -13   8  10    2.66    2.67
 -13   8  10    0.21    2.87
 -13   8  11    3.25    2.78
 -13   8  11    3.26    3.08
 -13   8  11   -0.68    2.83
 -13   8  11   -0.08    2.61
 -13   8  11    1.56    2.19
 -13   8  11   -3.66    3.02
 -13   8  12   -4.04    2.78
 -13   8  12   -1.26    2.77
 -13   8  12   -0.28    3.20
 -13   8  12    7.09    2.94
 -13   8  12    1.31    2.73
 -13   8  12    2.69    2.24
 -13   8  12   -0.92    3.09
 -13   8  13   -0.83    2.92
 -13   8  13    0.82    2.76
 -13   8  13    3.14    2.85
 -13   8  13    1.84    3.27
 -13   8  13    4.50    2.78
 -13   8  13    0.65    2.34
 -13   8  14   -2.83    2.76
 -13   8  14   -1.60    2.80
 -13   8  14    3.63    2.68
 -13   8  14    1.79    3.24
 -13   8  14    0.00    2.88
 -13   8  14    0.03    2.77
 -13   8  14    0.00    2.21
 -13   8  14    1.87    3.10
 -13   8  15    1.56    2.79
 -13   8  15    1.02    2.88
 -13   8  15   -1.09    2.87
 -13   8  15    1.75    3.31
 -13   8  15    1.18    3.03
 -13   8  15    3.09    2.78
 -13   8  15    0.45    2.30
 -13   8  15   -0.66    3.10
 -13   9   1   -0.14    2.28
 -13   9   1   -0.09    1.89
 -13   9   1   -1.62    2.54
 -13   9   1    0.33    2.07
 -13   9   1   -2.45    1.93
 -13   9   1    0.00    1.34
 -13   9   1    4.49    2.31
 -13   9   2    0.99    2.33
 -13   9   2    0.71    2.09
 -13   9   2    4.52    2.01
 -13   9   2    5.32    2.74
 -13   9   2   -1.27    2.08
 -13   9   2    0.38    1.58
 -13   9   3    1.68    2.27
 -13   9   3    0.00    1.92
 -13   9   3   -0.23    1.77
 -13   9   3   -0.10    2.77
 -13   9   3    0.68    1.96
 -13   9   3   -1.40    1.46
 -13   9   3   -1.98    2.49
 -13   9   4    0.25    2.36
 -13   9   4   -3.98    1.92
 -13   9   4    0.00    1.97
 -13   9   4    1.19    2.64
 -13   9   4    2.00    2.29
 -13   9   4   -1.88    2.14
 -13   9   4   -1.87    1.53
 -13   9   4   -0.31    2.38
 -13   9   5    1.83    2.40
 -13   9   5    1.41    2.06
 -13   9   5    3.02    2.07
 -13   9   5    1.28    2.84
 -13   9   5    1.42    2.48
 -13   9   5   -0.52    2.13
 -13   9   5   -0.12    1.81
 -13   9   5    2.27    2.57
 -13   9   6    3.57    2.50
 -13   9   6   -3.07    2.23
 -13   9   6    1.17    2.13
 -13   9   6    2.23    2.69
 -13   9   6    2.87    2.67
 -13   9   6    1.46    2.32
 -13   9   6    2.66    1.92
 -13   9   6    4.84    2.73
 -13   9   7   -0.41    2.32
 -13   9   7   -1.40    2.23
 -13   9   7    5.29    2.72
 -13   9   7    0.44    2.22
 -13   9   7    0.07    1.98
 -13   9   7    3.81    2.70
 -13   9   8    1.28    2.71
 -13   9   8    6.31    2.54
 -13   9   8    5.01    2.40
 -13   9   8   -1.68    3.04
 -13   9   8    1.53    2.74
 -13   9   8    3.45    2.60
 -13   9   8    3.32    2.15
 -13   9   8    1.18    2.85
 -13   9   9    2.32    2.59
 -13   9   9    1.41    2.36
 -13   9   9   -0.16    2.39
 -13   9   9   -0.13    2.97
 -13   9   9   -0.27    2.77
 -13   9   9   -1.38    2.89
 -13   9  10    1.95    2.65
 -13   9  10   -1.18    2.58
 -13   9  10    0.91    2.48
 -13   9  10   -0.01    2.99
 -13   9  10    0.00    2.70
 -13   9  10   -2.62    2.64
 -13   9  10    0.00    2.16
 -13   9  10    3.33    2.90
 -13   9  11    6.48    2.89
 -13   9  11    1.01    3.27
 -13   9  11   -0.59    3.01
 -13   9  11   -0.22    2.71
 -13   9  11    3.09    2.31
 -13   9  11    7.51    3.14
 -13   9  12    5.38    2.63
 -13   9  12   -0.41    2.54
 -13   9  12   -0.94    2.59
 -13   9  12    0.94    3.23
 -13   9  12   -0.64    2.88
 -13   9  12    0.61    2.59
 -13   9  12   -3.79    2.21
 -13   9  12   -0.89    2.94
 -13   9  13    5.24    2.90
 -13   9  13    0.04    2.77
 -13   9  13    6.13    2.74
 -13   9  13   -1.08    3.30
 -13   9  13    0.88    2.70
 -13   9  13    1.31    2.31
 -13   9  14    1.34    2.80
 -13   9  14    0.94    2.60
 -13   9  14   -2.00    2.45
 -13   9  14   -4.07    3.13
 -13   9  14   -2.78    2.87
 -13   9  14   -2.66    2.53
 -13   9  14   -5.77    2.16
 -13   9  14    4.55    3.10
 -13   9  15    3.32    2.77
 -13   9  15   -3.57    2.78
 -13   9  15   -2.85    2.55
 -13   9  15   -5.49    3.16
 -13   9  15   -0.05    3.01
 -13   9  15   -2.48    2.67
 -13   9  15   -0.47    2.15
 -13   9  15    2.89    3.01
 -13  10   1    0.95    2.39
 -13  10   1    1.11    2.02
 -13  10   1    2.35    2.76
 -13  10   1   -0.34    2.09
 -13  10   1    3.18    2.03
 -13  10   1   -0.21    1.39
 -13  10   1   -1.34    2.30
 -13  10   2    6.17    2.87
 -13  10   2    5.91    2.55
 -13  10   2   11.77    2.61
 -13  10   2    6.33    3.13
 -13  10   2    4.20    2.56
 -13  10   2   11.12    2.17
 -13  10   3   -2.80    2.37
 -13  10   3   -1.94    1.96
 -13  10   3   -1.44    1.84
 -13  10   3   -2.15    2.70
 -13  10   3   -1.23    2.32
 -13  10   3   -0.49    1.96
 -13  10   3    0.88    1.41
 -13  10   3    2.11    2.37
 -13  10   4    4.61    2.79
 -13  10   4    5.70    2.39
 -13  10   4    4.79    2.36
 -13  10   4   10.60    3.07
 -13  10   4    8.68    2.77
 -13  10   4    3.31    2.53
 -13  10   4    4.33    2.09
 -13  10   4    9.86    2.97
 -13  10   5    4.04    2.46
 -13  10   5    1.33    2.04
 -13  10   5    0.45    2.00
 -13  10   5   -0.47    2.92
 -13  10   5    0.00    2.46
 -13  10   5    0.80    2.17
 -13  10   5   -0.10    1.66
 -13  10   5   -1.89    2.59
 -13  10   6    3.22    2.14
 -13  10   6   -0.16    2.12
 -13  10   6    1.20    2.55
 -13  10   6    0.76    2.22
 -13  10   6    0.16    1.79
 -13  10   6    0.17    2.60
 -13  10   7   -0.26    2.35
 -13  10   7    0.24    2.12
 -13  10   7    1.44    2.69
 -13  10   7    2.24    2.28
 -13  10   7    0.55    1.89
 -13  10   7    0.57    2.61
 -13  10   8    2.85    2.73
 -13  10   8    1.98    2.51
 -13  10   8    0.77    2.26
 -13  10   8    4.59    2.95
 -13  10   8    3.57    2.71
 -13  10   8    2.09    2.48
 -13  10   8    1.68    2.09
 -13  10   8    2.38    2.86
 -13  10   9    0.34    2.74
 -13  10   9    1.30    2.50
 -13  10   9    4.73    2.46
 -13  10   9    5.14    3.06
 -13  10   9    2.18    2.90
 -13  10   9    0.74    2.96
 -13  10  10   -2.54    2.76
 -13  10  10    1.35    2.49
 -13  10  10    6.06    3.07
 -13  10  10    3.97    2.90
 -13  10  10    1.65    2.59
 -13  10  10   -1.55    2.20
 -13  10  10    1.87    2.98
 -13  10  11    2.88    2.71
 -13  10  11    3.57    3.18
 -13  10  11    1.42    2.93
 -13  10  11    0.96    2.66
 -13  10  11    1.82    2.29
 -13  10  11    5.58    3.04
 -13  10  12    0.81    2.75
 -13  10  12    2.32    2.63
 -13  10  12    2.68    2.59
 -13  10  12    0.59    3.18
 -13  10  12    0.82    2.88
 -13  10  12    2.81    2.65
 -13  10  12    1.21    2.25
 -13  10  13    0.52    2.86
 -13  10  13   -0.56    2.49
 -13  10  13   -0.24    2.65
 -13  10  13   -1.61    3.00
 -13  10  13   -1.11    2.56
 -13  10  13    2.49    2.21
 -13  10  14    1.23    2.70
 -13  10  14   -2.49    2.59
 -13  10  14   -3.84    2.55
 -13  10  14   -3.29    3.12
 -13  10  14   -0.48    2.75
 -13  10  14   -2.31    2.58
 -13  10  14   -1.61    2.01
 -13  10  14   -6.69    3.03
 -13  11   1   -0.29    1.77
 -13  11   1    1.71    2.33
 -13  11   1    1.23    2.09
 -13  11   1    3.79    2.62
 -13  11   1   -2.66    2.21
 -13  11   1   -1.75    2.16
 -13  11   1    1.08    1.39
 -13  11   1   -0.77    2.29
 -13  11   2    2.34    2.36
 -13  11   2    0.03    2.04
 -13  11   2   -1.42    2.67
 -13  11   2    0.81    2.07
 -13  11   2    1.22    1.49
 -13  11   3    0.19    2.41
 -13  11   3   -0.89    1.91
 -13  11   3   -2.00    2.01
 -13  11   3    1.98    2.70
 -13  11   3   -0.21    2.37
 -13  11   3   -0.70    2.04
 -13  11   3   -0.13    1.45
 -13  11   3    0.62    2.44
 -13  11   4    2.98    2.50
 -13  11   4   -3.52    2.06
 -13  11   4    4.86    2.13
 -13  11   4    2.59    2.75
 -13  11   4    1.55    2.50
 -13  11   4   -2.26    2.19
 -13  11   4   -0.47    1.67
 -13  11   4    9.41    2.63
 -13  11   5   -0.83    2.49
 -13  11   5   -2.14    2.10
 -13  11   5    0.53    1.95
 -13  11   5   -0.24    2.82
 -13  11   5   -0.45    2.50
 -13  11   5    1.03    2.09
 -13  11   5    1.49    1.67
 -13  11   5    0.81    2.64
 -13  11   6    0.08    2.12
 -13  11   6    1.24    2.07
 -13  11   6    1.02    2.61
 -13  11   6    2.05    2.24
 -13  11   6    0.47    1.75
 -13  11   6   -1.72    2.78
 -13  11   7   -5.98    2.61
 -13  11   7   -1.79    2.19
 -13  11   7    0.24    1.91
 -13  11   7    3.84    2.88
 -13  11   7   -0.27    2.69
 -13  11   7   -2.13    2.27
 -13  11   7    0.80    1.76
 -13  11   7   -4.03    2.74
 -13  11   8   -1.12    2.46
 -13  11   8   -0.82    2.28
 -13  11   8    0.38    2.14
 -13  11   8   -3.20    2.90
 -13  11   8    0.57    2.59
 -13  11   8   -0.83    2.43
 -13  11   8   -0.95    1.88
 -13  11   8    1.16    2.75
 -13  11   9    5.00    2.87
 -13  11   9   -1.24    2.60
 -13  11   9    2.75    2.48
 -13  11   9    3.78    3.10
 -13  11   9    4.84    2.95
 -13  11   9    4.29    3.06
 -13  11  10   -0.24    2.74
 -13  11  10    0.33    2.98
 -13  11  10   -1.04    2.75
 -13  11  10    1.45    2.46
 -13  11  10    1.22    2.01
 -13  11  10    0.08    2.94
 -13  11  11    5.92    2.85
 -13  11  11   -1.15    2.75
 -13  11  11    1.82    2.67
 -13  11  11    4.24    3.25
 -13  11  11    0.39    2.91
 -13  11  11    0.55    2.69
 -13  11  11    3.65    2.28
 -13  11  11    3.52    3.13
 -13  11  12    1.88    2.68
 -13  11  12   -1.12    2.52
 -13  11  12   -2.58    2.42
 -13  11  12    7.50    3.08
 -13  11  12    1.91    2.56
 -13  11  12   -2.33    2.12
 -13  11  13   -0.88    2.84
 -13  11  13    0.36    2.56
 -13  11  13    2.37    2.70
 -13  11  13   -0.48    3.04
 -13  11  13    0.14    2.57
 -13  11  13    1.18    2.16
 -13  11  13    1.37    3.09
 -13  11  14    0.73    2.86
 -13  11  14   -0.99    2.62
 -13  11  14    1.89    2.60
 -13  11  14   -0.72    3.10
 -13  11  14    0.64    2.93
 -13  11  14   -4.13    2.65
 -13  11  14    0.34    2.15
 -13  11  14   -3.73    2.99
 -13  12   1    0.92    1.99
 -13  12   1    1.94    2.47
 -13  12   1    4.28    2.31
 -13  12   1   -0.08    2.68
 -13  12   1    4.11    2.41
 -13  12   1    4.69    2.39
 -13  12   1    2.09    1.55
 -13  12   1    1.31    2.61
 -13  12   2   -0.31    2.22
 -13  12   2    0.00    1.94
 -13  12   2   -4.26    2.66
 -13  12   2   -2.31    2.16
 -13  12   2   -0.13    1.33
 -13  12   3   -1.78    2.43
 -13  12   3   -1.41    1.98
 -13  12   3    1.36    2.11
 -13  12   3    2.39    2.73
 -13  12   3    3.36    2.44
 -13  12   3    0.51    2.15
 -13  12   3    2.74    1.57
 -13  12   3   -2.05    2.53
 -13  12   4   -0.43    2.41
 -13  12   4    5.10    2.08
 -13  12   4   -0.52    1.92
 -13  12   4   -1.31    2.78
 -13  12   4    2.07    2.52
 -13  12   4   -0.84    2.22
 -13  12   4    0.00    1.61
 -13  12   4    0.60    2.61
 -13  12   5    1.38    2.13
 -13  12   5    0.43    2.01
 -13  12   5    0.74    2.45
 -13  12   5   -3.40    2.26
 -13  12   5    0.31    1.65
 -13  12   5   -1.06    2.71
 -13  12   6    0.86    2.13
 -13  12   6    0.84    2.09
 -13  12   6   -2.40    3.04
 -13  12   6    1.44    2.61
 -13  12   6    0.00    2.27
 -13  12   6    0.37    1.71
 -13  12   6   -1.68    2.81
 -13  12   7    6.31    2.96
 -13  12   7    0.00    2.37
 -13  12   7    5.24    2.43
 -13  12   7    5.54    3.11
 -13  12   7    7.32    2.94
 -13  12   7    2.73    2.57
 -13  12   7    4.28    2.14
 -13  12   7    0.00    3.05
 -13  12   8    4.91    2.77
 -13  12   8   -1.85    2.28
 -13  12   8   -0.76    2.22
 -13  12   8    0.00    3.01
 -13  12   8   -1.23    2.77
 -13  12   8    1.72    2.43
 -13  12   8   -0.32    1.88
 -13  12   8   -0.26    2.87
 -13  12   9    5.20    3.10
 -13  12   9    2.88    2.63
 -13  12   9    6.85    3.33
 -13  12   9    6.59    3.11
 -13  12   9    3.89    3.09
 -13  12  10    0.12    2.75
 -13  12  10    0.73    3.01
 -13  12  10   -1.42    2.84
 -13  12  10   -0.60    2.45
 -13  12  10    2.47    2.03
 -13  12  10    3.80    2.96
 -13  12  11   -0.29    2.84
 -13  12  11   -0.88    2.61
 -13  12  11    1.14    2.62
 -13  12  11    0.76    3.13
 -13  12  11    1.33    2.88
 -13  12  11    1.76    2.52
 -13  12  11    3.44    2.15
 -13  12  11    3.61    3.12
 -13  12  12    0.33    2.61
 -13  12  12    1.34    2.35
 -13  12  12   -1.77    2.25
 -13  12  12   -0.13    2.77
 -13  12  12   -2.63    2.43
 -13  12  12   -5.34    1.99
 -13  12  13    3.44    2.66
 -13  12  13    4.17    2.54
 -13  12  13   -0.70    2.47
 -13  12  13   -3.10    3.08
 -13  12  13    0.00    2.95
 -13  12  13   -4.61    2.63
 -13  12  13   -1.79    2.05
 -13  12  13    2.26    2.99
 -13  12  14    2.35    2.68
 -13  12  14   -3.62    2.55
 -13  12  14   -2.20    2.47
 -13  12  14    0.44    3.00
 -13  12  14    2.64    2.96
 -13  12  14    2.13    2.60
 -13  12  14   -1.92    2.17
 -13  12  14   -2.75    2.95
 -13  13   1   -0.36    1.98
 -13  13   1    0.67    2.47
 -13  13   1    3.59    2.34
 -13  13   1   -0.75    2.68
 -13  13   1    4.08    2.52
 -13  13   1    2.87    1.51
 -13  13   2   -0.61    1.88
 -13  13   2    3.01    2.50
 -13  13   2    0.54    2.24
 -13  13   2   -0.02    2.79
 -13  13   2    4.69    2.33
 -13  13   2    1.25    1.47
 -13  13   2   -3.44    2.56
 -13  13   3    1.75    2.42
 -13  13   3   -1.14    2.03
 -13  13   3    2.58    2.78
 -13  13   3    0.25    2.40
 -13  13   3   -3.34    2.19
 -13  13   3   -0.85    1.42
 -13  13   3   -1.43    2.52
 -13  13   4   -0.70    2.13
 -13  13   4    4.11    2.16
 -13  13   4    0.09    2.65
 -13  13   4    0.00    2.32
 -13  13   4    1.36    1.73
 -13  13   4    4.68    2.78
 -13  13   5    3.27    2.37
 -13  13   5    6.88    2.40
 -13  13   5    9.63    2.93
 -13  13   5    2.83    2.63
 -13  13   5    4.02    2.10
 -13  13   5    6.17    3.02
 -13  13   6    5.19    2.85
 -13  13   6    5.37    2.46
 -13  13   6    3.96    2.35
 -13  13   6   -0.50    3.00
 -13  13   6    0.14    2.78
 -13  13   6    2.32    2.57
 -13  13   6    5.10    2.07
 -13  13   6    4.79    3.05
 -13  13   7    2.53    2.85
 -13  13   7   -0.42    2.41
 -13  13   7    3.95    2.45
 -13  13   7    6.15    3.13
 -13  13   7    3.00    2.95
 -13  13   7    4.56    2.60
 -13  13   7    3.90    2.10
 -13  13   7    4.66    3.07
 -13  13   8   -1.93    2.81
 -13  13   8    1.09    2.36
 -13  13   8    0.04    2.30
 -13  13   8   -0.11    2.97
 -13  13   8    1.32    2.76
 -13  13   8    4.12    2.95
 -13  13   9    1.77    2.92
 -13  13   9    3.16    2.98
 -13  13   9   -1.02    2.90
 -13  13   9   -3.49    2.54
 -13  13   9    3.99    2.03
 -13  13   9    0.35    2.96
 -13  13  10   -3.11    2.78
 -13  13  10    1.71    2.44
 -13  13  10    0.10    2.46
 -13  13  10    1.42    3.17
 -13  13  10    1.90    2.90
 -13  13  10    2.51    2.60
 -13  13  10    3.82    2.03
 -13  13  10   -2.10    3.04
 -13  13  11   -2.75    2.85
 -13  13  11    0.00    2.36
 -13  13  11   -4.66    2.38
 -13  13  11    3.23    3.06
 -13  13  11    0.62    2.84
 -13  13  11    0.13    2.34
 -13  13  11   -1.98    1.98
 -13  13  11   -2.68    2.99
 -13  13  12    0.19    2.70
 -13  13  12   -0.80    2.43
 -13  13  12   -0.25    2.48
 -13  13  12   -2.63    3.09
 -13  13  12    0.84    2.54
 -13  13  12    0.88    2.01
 -13  13  13   -2.48    2.81
 -13  13  13    0.74    2.41
 -13  13  13   -2.87    2.43
 -13  13  13    3.34    3.06
 -13  13  13   -1.60    2.86
 -13  13  13    0.86    2.50
 -13  13  13    0.34    2.09
 -13  13  13    0.99    3.08
 -13  14   1    1.90    1.79
 -13  14   1   -2.45    2.53
 -13  14   1    0.04    2.46
 -13  14   1    1.17    2.79
 -13  14   1    0.06    2.65
 -13  14   1    2.55    1.47
 -13  14   2    1.95    1.97
 -13  14   2    0.72    2.49
 -13  14   2   -1.86    2.31
 -13  14   2    2.77    2.78
 -13  14   2    0.10    2.40
 -13  14   2    3.92    2.56
 -13  14   2    1.85    1.50
 -13  14   2   -2.56    2.60
 -13  14   3    1.04    2.20
 -13  14   3    0.73    2.50
 -13  14   3   -0.96    2.33
 -13  14   3    1.59    1.52
 -13  14   3    0.25    2.58
 -13  14   4   -3.34    2.09
 -13  14   4    2.58    2.15
 -13  14   4   -1.45    2.49
 -13  14   4   -0.92    2.26
 -13  14   4    2.50    1.57
 -13  14   4    0.00    2.62
 -13  14   5   -0.49    2.58
 -13  14   5    1.55    2.19
 -13  14   5    1.87    2.25
 -13  14   5    1.68    2.80
 -13  14   5    4.04    2.63
 -13  14   5   -1.08    2.46
 -13  14   5    0.45    1.70
 -13  14   5    2.01    2.75
 -13  14   6   -0.09    2.61
 -13  14   6    2.08    2.14
 -13  14   6    0.98    2.15
 -13  14   6    2.30    2.92
 -13  14   6   -3.37    2.69
 -13  14   6   -1.62    2.39
 -13  14   6   -0.24    1.71
 -13  14   6    0.89    2.89
 -13  14   7    4.57    2.81
 -13  14   7    5.07    2.36
 -13  14   7   -0.05    2.28
 -13  14   7    0.25    3.06
 -13  14   7    3.12    2.92
 -13  14   7    3.82    2.53
 -13  14   7    0.77    1.93
 -13  14   7   -1.50    2.99
 -13  14   8    3.91    2.80
 -13  14   8    3.32    3.07
 -13  14   8   -0.90    2.89
 -13  14   8   -2.14    2.98
 -13  14   9    0.07    2.79
 -13  14   9   -1.04    3.27
 -13  14   9    2.70    2.92
 -13  14   9   -0.42    2.42
 -13  14   9    3.06    2.03
 -13  14   9   -1.01    2.99
 -13  14  10    1.41    2.72
 -13  14  10   -1.67    2.33
 -13  14  10   -2.83    2.33
 -13  14  10   -2.67    3.09
 -13  14  10   -0.11    2.80
 -13  14  10   -0.99    2.46
 -13  14  10    0.70    1.84
 -13  14  10    0.83    2.90
 -13  14  11    1.53    2.74
 -13  14  11    0.08    2.32
 -13  14  11    2.36    2.20
 -13  14  11   -1.21    3.01
 -13  14  11   -4.58    2.96
 -13  14  11   -0.19    2.40
 -13  14  11   -4.22    1.90
 -13  14  12   -1.84    2.72
 -13  14  12   -2.22    2.42
 -13  14  12   -0.95    2.29
 -13  14  12    3.38    3.01
 -13  14  12   -0.42    2.41
 -13  14  12   -2.18    1.91
 -13  15   1    0.00    1.81
 -13  15   1    3.36    2.51
 -13  15   1   -1.32    2.54
 -13  15   1    3.67    2.79
 -13  15   1    0.00    2.91
 -13  15   1    0.33    1.39
 -13  15   2   -2.13    1.84
 -13  15   2    3.64    2.53
 -13  15   2    0.30    2.24
 -13  15   2    2.22    2.35
 -13  15   2   -6.79    2.75
 -13  15   2   -3.04    1.34
 -13  15   2    0.45    2.53
 -13  15   3   -1.48    1.74
 -13  15   3   -2.35    2.15
 -13  15   3    1.46    2.45
 -13  15   3    0.01    2.49
 -13  15   3   -3.10    1.35
 -13  15   3   -0.72    2.66
 -13  15   4   -0.36    2.72
 -13  15   4    0.96    2.12
 -13  15   4   -1.58    2.94
 -13  15   4   -0.28    2.58
 -13  15   4   -3.24    2.47
 -13  15   4    1.07    1.56
 -13  15   4    3.40    2.79
 -13  15   5   -1.66    2.81
 -13  15   5    1.41    2.26
 -13  15   5    2.83    2.41
 -13  15   5    1.63    3.00
 -13  15   5    5.33    2.70
 -13  15   5    3.74    2.47
 -13  15   5    3.38    1.77
 -13  15   5    0.24    2.78
 -13  15   6   -2.69    2.72
 -13  15   6    2.72    2.21
 -13  15   6   -0.93    2.05
 -13  15   6   -0.44    2.95
 -13  15   6   -0.23    2.66
 -13  15   6    0.03    2.43
 -13  15   6   -0.47    1.70
 -13  15   6    0.43    2.75
 -13  15   7    7.97    2.84
 -13  15   7    5.67    2.50
 -13  15   7    5.51    3.11
 -13  15   7    2.86    3.05
 -13  15   7    6.69    2.74
 -13  15   7    0.05    2.14
 -13  15   7    1.97    3.06
 -13  15   8    2.26    2.81
 -13  15   8    4.16    3.09
 -13  15   8    0.54    2.88
 -13  15   8   -2.02    2.90
 -13  15   9    5.51    2.79
 -13  15   9    0.00    2.37
 -13  15   9   -1.88    2.38
 -13  15   9   -0.88    3.05
 -13  15   9    4.38    2.89
 -13  15   9    2.51    2.59
 -13  15   9   -0.86    1.92
 -13  15   9    2.73    3.12
 -13  15  10   -0.50    2.85
 -13  15  10    2.66    2.41
 -13  15  10    0.67    2.27
 -13  15  10    0.23    3.15
 -13  15  10    1.84    2.98
 -13  15  10    0.24    2.44
 -13  15  10   -0.21    1.91
 -13  15  10   -3.05    3.06
 -13  15  11    7.25    2.95
 -13  15  11    6.85    2.61
 -13  15  11    4.21    2.58
 -13  15  11    2.85    3.16
 -13  15  11   -2.36    2.67
 -13  15  11    1.90    2.13
 -13  15  12   -1.90    2.82
 -13  15  12   -2.59    2.34
 -13  15  12   -0.36    2.29
 -13  15  12    0.03    3.11
 -13  15  12    0.32    2.89
 -13  15  12    3.03    2.41
 -13  15  12   -2.42    1.86
 -13  15  12   -3.89    3.08
 -13  16   1    1.61    1.94
 -13  16   1    1.59    2.71
 -13  16   1    0.91    2.61
 -13  16   1    4.95    3.27
 -13  16   1   -0.10    1.47
 -13  16   1    1.96    2.66
 -13  16   2    1.85    2.04
 -13  16   2    1.11    2.47
 -13  16   2    1.57    2.53
 -13  16   2   -0.34    2.96
 -13  16   2    0.48    1.53
 -13  16   2    5.56    2.65
 -13  16   3    3.53    2.24
 -13  16   3   -0.18    2.89
 -13  16   3    6.23    2.53
 -13  16   3   -0.41    3.18
 -13  16   3    5.14    2.81
 -13  16   3    3.27    3.02
 -13  16   3    6.72    1.89
 -13  16   3    1.92    2.86
 -13  16   4    3.05    2.79
 -13  16   4    3.42    2.45
 -13  16   4    5.11    3.05
 -13  16   4    1.26    2.72
 -13  16   4    0.70    2.76
 -13  16   4    1.93    1.76
 -13  16   4    3.02    2.88
 -13  16   5    0.01    2.77
 -13  16   5    4.17    2.46
 -13  16   5   -0.97    3.02
 -13  16   5    1.98    2.69
 -13  16   5    0.00    2.58
 -13  16   5    4.34    1.78
 -13  16   5    1.35    2.83
 -13  16   6    2.25    2.74
 -13  16   6   -2.63    2.21
 -13  16   6    0.02    2.20
 -13  16   6    1.98    2.96
 -13  16   6   -1.03    2.78
 -13  16   6   -0.71    2.48
 -13  16   6    0.08    1.64
 -13  16   6    1.17    2.73
 -13  16   7   -3.49    2.77
 -13  16   7    0.00    2.93
 -13  16   7   -0.27    2.62
 -13  16   7    1.30    2.80
 -13  16   8    0.39    2.70
 -13  16   8   -3.05    2.25
 -13  16   8   -3.96    2.28
 -13  16   8    3.77    3.06
 -13  16   8   -1.68    2.74
 -13  16   8   -3.76    2.57
 -13  16   8   -1.09    1.82
 -13  16   8    3.52    2.81
 -13  16   9   -1.48    2.84
 -13  16   9   -2.91    2.30
 -13  16   9   -2.13    2.27
 -13  16   9    1.65    3.15
 -13  16   9   -0.01    2.76
 -13  16   9    5.71    2.59
 -13  16   9    0.69    1.95
 -13  16   9    6.46    3.03
 -13  16  10    1.46    2.82
 -13  16  10   -1.73    2.37
 -13  16  10    1.58    2.31
 -13  16  10    1.23    3.04
 -13  16  10    0.00    2.88
 -13  16  10   -0.61    2.49
 -13  16  10    3.31    2.03
 -13  16  10   -1.89    3.02
 -13  16  11    2.64    2.79
 -13  16  11   -0.59    2.31
 -13  16  11   -0.25    2.35
 -13  16  11   -0.34    3.06
 -13  16  11    0.05    2.45
 -13  16  11    0.00    1.95
 -13  17   1    6.26    2.60
 -13  17   1   16.47    3.46
 -13  17   1   11.04    3.07
 -13  17   1    5.79    4.17
 -13  17   1   12.20    2.33
 -13  17   1    9.29    3.19
 -13  17   2   -0.47    1.92
 -13  17   2    2.30    2.64
 -13  17   2   -0.75    2.59
 -13  17   2   -0.39    2.91
 -13  17   2   -2.53    2.47
 -13  17   2   -0.28    3.25
 -13  17   2    0.36    1.42
 -13  17   2   -1.55    2.67
 -13  17   3    9.62    2.63
 -13  17   3    6.30    3.12
 -13  17   3   16.07    2.99
 -13  17   3    2.43    3.33
 -13  17   3    7.72    3.16
 -13  17   3    8.37    3.54
 -13  17   3    7.86    2.26
 -13  17   3    9.64    3.29
 -13  17   4   -1.82    2.18
 -13  17   4   -0.11    2.67
 -13  17   4    2.32    2.35
 -13  17   4    0.02    2.93
 -13  17   4   -0.99    2.52
 -13  17   4   -1.05    2.83
 -13  17   4    3.02    1.63
 -13  17   4    4.82    2.84
 -13  17   5    2.86    2.80
 -13  17   5   -1.04    2.48
 -13  17   5    2.22    3.04
 -13  17   5   -1.42    2.75
 -13  17   5    6.44    2.72
 -13  17   5    1.86    1.74
 -13  17   5   -0.33    2.78
 -13  17   6   -2.40    2.73
 -13  17   6    0.42    2.96
 -13  17   6    2.04    2.61
 -13  17   6   -2.41    2.64
 -13  17   6   -2.10    1.57
 -13  17   6    2.55    2.80
 -13  17   7    0.76    2.69
 -13  17   7    1.97    2.28
 -13  17   7   -4.47    3.06
 -13  17   7   -0.77    2.69
 -13  17   7    3.25    2.91
 -13  17   8   -0.65    2.77
 -13  17   8    2.20    2.23
 -13  17   8   -1.25    2.28
 -13  17   8    1.53    3.17
 -13  17   8   -0.47    2.78
 -13  17   8   -1.28    2.49
 -13  17   8   -1.28    1.86
 -13  17   8   -2.07    3.00
 -13  17   9   -1.47    2.97
 -13  17   9    0.75    2.40
 -13  17   9    3.81    2.37
 -13  17   9   -1.13    3.25
 -13  17   9   -3.43    2.91
 -13  17   9    4.03    2.56
 -13  17   9    2.61    1.98
 -13  17   9   -1.33    2.93
 -13  17  10    2.01    2.92
 -13  17  10   -1.17    2.35
 -13  17  10    2.65    2.46
 -13  17  10    0.99    3.13
 -13  17  10    3.88    3.04
 -13  17  10   -2.12    2.62
 -13  17  10    1.49    2.07
 -13  18   1    0.86    1.90
 -13  18   1    2.84    2.75
 -13  18   1    1.20    3.07
 -13  18   1   -2.23    2.90
 -13  18   1    1.38    2.41
 -13  18   1   -1.02    4.15
 -13  18   1   -0.19    1.47
 -13  18   1   -2.32    2.70
 -13  18   2    0.24    1.78
 -13  18   2   -3.36    2.59
 -13  18   2   -0.72    2.66
 -13  18   2    1.18    2.81
 -13  18   2   -3.09    2.40
 -13  18   2   -4.95    3.80
 -13  18   2   -0.86    1.30
 -13  18   2   -4.82    2.67
 -13  18   3    0.42    1.97
 -13  18   3    2.39    2.64
 -13  18   3   -5.00    2.61
 -13  18   3    0.32    2.90
 -13  18   3   -1.55    2.63
 -13  18   3    7.60    3.16
 -13  18   3   -1.19    1.47
 -13  18   3   -2.11    2.82
 -13  18   4    2.48    2.07
 -13  18   4   -6.06    2.77
 -13  18   4   -1.67    2.46
 -13  18   4    2.89    2.98
 -13  18   4    0.09    2.75
 -13  18   4    1.62    3.04
 -13  18   4    0.77    1.56
 -13  18   4   -0.20    2.84
 -13  18   5    0.75    2.60
 -13  18   5    0.83    2.95
 -13  18   5   -4.92    2.73
 -13  18   5    6.93    2.96
 -13  18   5   -1.85    1.55
 -13  18   5   -4.31    2.90
 -13  18   6    1.78    2.80
 -13  18   6   -1.88    2.94
 -13  18   6   -0.57    2.67
 -13  18   6   -0.83    2.80
 -13  18   7    0.69    2.88
 -13  18   7   -0.69    2.21
 -13  18   7   -3.78    2.39
 -13  18   7    1.29    3.10
 -13  18   7    1.36    2.69
 -13  18   7    2.76    2.87
 -13  18   7    3.61    2.95
 -13  18   8   -0.19    2.97
 -13  18   8    3.49    2.38
 -13  18   8    2.99    2.56
 -13  18   8    0.56    3.13
 -13  18   8    0.30    2.89
 -13  18   8    0.00    2.66
 -13  18   8    3.38    1.96
 -13  18   8    0.00    3.01
 -13  18   9   -1.70    2.86
 -13  18   9    0.00    2.27
 -13  18   9   -0.81    2.36
 -13  18   9   -1.63    3.01
 -13  18   9   -1.25    2.74
 -13  18   9    1.78    2.55
 -13  18   9    0.58    1.84
 -13  18   9   -1.68    3.16
 -13  19   1   -0.13    2.07
 -13  19   1    2.24    2.75
 -13  19   1    0.59    3.35
 -13  19   1    0.05    2.96
 -13  19   1    1.63    2.73
 -13  19   1    0.00    4.69
 -13  19   1    3.61    1.56
 -13  19   1    5.89    2.89
 -13  19   2   -0.29    2.02
 -13  19   2    3.68    2.80
 -13  19   2   -1.90    2.99
 -13  19   2    9.16    3.02
 -13  19   2    4.74    2.74
 -13  19   2    1.89    4.03
 -13  19   2   -0.02    1.52
 -13  19   2   -2.32    3.01
 -13  19   3    1.36    2.19
 -13  19   3   -1.70    2.75
 -13  19   3    3.41    2.83
 -13  19   3    1.43    3.09
 -13  19   3    2.51    2.81
 -13  19   3    9.86    3.71
 -13  19   3    1.71    1.76
 -13  19   3    6.57    3.05
 -13  19   4   -0.48    2.76
 -13  19   4    3.46    3.08
 -13  19   4    1.66    2.83
 -13  19   4    7.71    3.35
 -13  19   4    0.41    1.76
 -13  19   4    2.12    2.98
 -13  19   5   -2.58    2.84
 -13  19   5    4.53    3.17
 -13  19   5    0.68    2.92
 -13  19   5    0.80    3.30
 -13  19   5    5.42    1.92
 -13  19   5    3.55    3.20
 -13  19   6   -0.51    2.75
 -13  19   6   -0.24    2.44
 -13  19   6    1.07    3.03
 -13  19   6    0.44    2.77
 -13  19   6    1.02    2.97
 -13  19   7    8.08    3.25
 -13  19   7    4.14    2.65
 -13  19   7    5.83    3.39
 -13  19   7    5.24    3.14
 -13  19   7   -0.97    2.99
 -13  19   7    2.89    2.05
 -13  19   7    2.51    3.29
 -13  19   8   -1.82    2.79
 -13  19   8   -4.19    2.25
 -13  19   8   -2.30    2.43
 -13  19   8   -3.13    3.12
 -13  19   8   -3.53    2.75
 -13  19   8   -0.27    2.76
 -13  19   8    1.37    1.64
 -13  19   8   -1.19    2.88
 -13  20   1    4.34    2.04
 -13  20   1   -1.76    2.84
 -13  20   1    0.23    3.48
 -13  20   1    3.00    2.98
 -13  20   1    3.75    2.69
 -13  20   1   -2.43    5.35
 -13  20   1    2.56    1.58
 -13  20   1    0.88    2.80
 -13  20   2    2.99    2.03
 -13  20   2    0.66    2.83
 -13  20   2   -2.02    3.23
 -13  20   2    4.04    3.08
 -13  20   2    0.19    2.69
 -13  20   2   -1.02    4.56
 -13  20   2    1.24    1.55
 -13  20   2    0.00    2.87
 -13  20   3    8.01    2.87
 -13  20   3   -0.28    2.99
 -13  20   3    1.06    2.80
 -13  20   3    8.14    4.11
 -13  20   3    1.43    1.76
 -13  20   3   -1.01    3.12
 -13  20   4    0.04    1.99
 -13  20   4   -2.42    2.75
 -13  20   4   -0.93    3.02
 -13  20   4    0.00    2.68
 -13  20   4    4.37    3.60
 -13  20   4   -0.33    1.63
 -13  20   4   -1.91    2.89
 -13  20   5   -0.24    2.12
 -13  20   5    1.72    2.87
 -13  20   5    0.05    2.66
 -13  20   5    3.17    3.07
 -13  20   5   -0.23    2.89
 -13  20   5    3.43    3.10
 -13  20   6    1.86    2.34
 -13  20   6    3.21    2.93
 -13  20   6    0.41    2.63
 -13  20   6    4.66    3.28
 -13  20   6    2.72    2.91
 -13  20   6    4.33    3.42
 -13  20   6    0.53    3.13
 -13  21   1    5.93    2.91
 -13  21   1    0.13    3.83
 -13  21   1    1.41    2.89
 -13  21   1    3.76    2.67
 -13  21   1    1.04    5.21
 -13  21   1   -0.65    1.48
 -13  21   1    1.52    2.87
 -13  21   2   -0.11    2.81
 -13  21   2   -1.18    2.91
 -13  21   2    0.01    2.57
 -13  21   2    0.00    5.21
 -13  21   2   -0.39    1.44
 -13  21   2   -1.43    2.97
 -13  21   3   -0.18    2.16
 -13  21   3    0.47    2.82
 -13  21   3   -1.42    3.12
 -13  21   3    5.87    2.87
 -13  21   3    4.02    4.49
 -13  21   3    2.60    1.73
 -13  21   3    5.03    3.05
 -12   0   1    0.65    1.73
 -12   0   1   -1.43    1.79
 -12   0   1   -0.22    1.59
 -12   0   1   -0.50    1.95
 -12   0   2    8.70    2.66
 -12   0   2   18.00    2.84
 -12   0   2   17.04    2.82
 -12   0   2    8.16    2.92
 -12   0   3   -1.34    1.71
 -12   0   3   -1.38    2.08
 -12   0   4    3.00    2.18
 -12   0   4    1.78    2.35
 -12   0   4    6.22    2.37
 -12   0   4    4.23    2.50
 -12   0   5   -1.07    1.93
 -12   0   5   -2.12    2.22
 -12   0   5    1.86    2.10
 -12   0   5   -1.26    2.32
 -12   0   6    3.31    2.12
 -12   0   6    2.00    2.41
 -12   0   6    2.98    2.34
 -12   0   6   -0.87    2.57
 -12   0   7   -0.60    2.06
 -12   0   7   -1.91    2.30
 -12   0   7   -0.09    2.13
 -12   0   7    0.85    2.46
 -12   0   8    0.03    2.14
 -12   0   8   -1.31    2.44
 -12   0   8    1.98    2.28
 -12   0   8    0.00    2.48
 -12   0   9   -1.40    2.13
 -12   0   9    0.23    2.41
 -12   0   9   -4.12    2.38
 -12   0   9    3.97    2.61
 -12   0  10    1.70    2.32
 -12   0  10    3.10    2.60
 -12   0  10   -0.27    2.52
 -12   0  10    0.31    2.73
 -12   0  11    2.04    2.76
 -12   0  11    4.06    2.63
 -12   0  12    3.65    2.56
 -12   0  12    1.13    2.72
 -12   0  12    2.07    2.65
 -12   0  12    4.78    2.88
 -12   0  13    0.59    2.35
 -12   0  13   -0.01    2.64
 -12   0  13   -0.83    2.57
 -12   0  13   -3.82    2.69
 -12   0  14   -3.52    2.44
 -12   0  14    2.43    2.71
 -12   0  15   -1.54    2.53
 -12   0  15    0.83    2.94
 -12   0  15    4.75    2.80
 -12   0  16   -4.71    2.43
 -12   0  16   -2.66    2.83
 -12   0  16    0.14    2.74
 -12   0  16   -0.23    2.77
 -12   0  17   -0.80    2.36
 -12   0  17   -2.00    2.90
 -12   0  17   -1.08    2.81
 -12   0  17    0.47    2.99
 -12   0  18    2.44    2.57
 -12   0  18   -3.96    3.02
 -12   0  18   -0.14    2.81
 -12   0  18    0.89    2.93
 -12   0  19   -1.06    2.59
 -12   0  19    0.86    3.11
 -12   0  19    3.48    2.93
 -12   0  19   -0.73    3.00
 -12   1   1   -0.82    1.64
 -12   1   1   -1.60    1.70
 -12   1   1    0.00    1.44
 -12   1   1    1.88    2.05
 -12   1   1   -1.73    1.71
 -12   1   1   -2.77    2.04
 -12   1   1   -0.39    1.51
 -12   1   1   -0.37    1.75
 -12   1   2    5.85    2.23
 -12   1   2    4.37    2.29
 -12   1   2    4.75    2.19
 -12   1   2    5.48    2.53
 -12   1   2    6.79    2.26
 -12   1   2    4.20    2.41
 -12   1   2    7.79    2.18
 -12   1   2    4.36    2.29
 -12   1   3    0.18    1.84
 -12   1   3    3.20    2.30
 -12   1   3   -1.88    2.12
 -12   1   3    1.69    1.89
 -12   1   4    0.00    1.90
 -12   1   4    2.32    2.12
 -12   1   4    0.29    2.06
 -12   1   4   -1.05    2.38
 -12   1   4    0.93    2.12
 -12   1   4    3.15    2.19
 -12   1   4   -0.57    1.98
 -12   1   4   -0.84    2.17
 -12   1   5    1.16    2.00
 -12   1   5    0.37    2.11
 -12   1   5    0.75    2.03
 -12   1   5   -1.27    2.49
 -12   1   5   -0.03    2.11
 -12   1   5    0.88    2.27
 -12   1   5   -1.94    1.93
 -12   1   5   -2.07    2.21
 -12   1   6    5.02    2.22
 -12   1   6    2.81    2.43
 -12   1   6    2.17    2.40
 -12   1   6    1.23    2.68
 -12   1   6    0.99    2.32
 -12   1   6    3.30    2.53
 -12   1   6    4.42    2.18
 -12   1   6    3.35    2.45
 -12   1   7    0.03    2.09
 -12   1   7    0.78    2.31
 -12   1   7   -0.02    2.20
 -12   1   7   -1.02    2.57
 -12   1   7    2.24    2.17
 -12   1   7   -2.12    2.41
 -12   1   7   -0.99    2.08
 -12   1   7    0.48    2.36
 -12   1   8    2.67    2.39
 -12   1   8    3.08    2.51
 -12   1   8    4.12    2.40
 -12   1   8   -1.15    2.68
 -12   1   8    5.98    2.46
 -12   1   8   -0.35    2.57
 -12   1   8    2.75    2.19
 -12   1   8    1.90    2.65
 -12   1   9   -1.41    2.09
 -12   1   9    1.19    2.48
 -12   1   9    1.25    2.34
 -12   1   9    1.43    2.58
 -12   1   9    1.29    2.36
 -12   1   9   -2.39    2.55
 -12   1   9    1.92    2.22
 -12   1   9   -1.81    2.43
 -12   1  10   -0.21    2.43
 -12   1  10    0.00    2.48
 -12   1  10    2.77    2.46
 -12   1  10   -0.75    2.74
 -12   1  10    1.42    2.44
 -12   1  10   -0.53    2.70
 -12   1  10    1.81    2.29
 -12   1  10    1.87    2.57
 -12   1  11    3.11    2.61
 -12   1  11   -0.80    2.50
 -12   1  11    1.69    2.61
 -12   1  11    1.28    2.56
 -12   1  12    0.80    2.35
 -12   1  12    0.98    2.57
 -12   1  12    0.91    2.53
 -12   1  12   -1.27    2.83
 -12   1  12   -2.45    2.51
 -12   1  12    2.15    2.64
 -12   1  12    1.31    2.38
 -12   1  12    0.29    2.60
 -12   1  13   -2.79    2.26
 -12   1  13   -4.76    2.62
 -12   1  13   -2.85    2.50
 -12   1  13    3.59    2.90
 -12   1  13   -2.25    2.54
 -12   1  13   -1.98    2.59
 -12   1  13   -1.07    2.28
 -12   1  13    0.70    2.52
 -12   1  14    0.39    2.38
 -12   1  14    0.17    2.84
 -12   1  14    2.33    2.79
 -12   1  14   -0.74    2.41
 -12   1  15    0.33    2.34
 -12   1  15   -1.83    2.85
 -12   1  15   -0.20    2.67
 -12   1  15    2.68    2.93
 -12   1  15   -1.98    2.90
 -12   1  15    2.48    2.44
 -12   1  15    2.60    2.89
 -12   1  16   -4.48    2.53
 -12   1  16   -4.04    2.81
 -12   1  16   -0.39    2.63
 -12   1  16    6.45    2.95
 -12   1  16    0.23    2.70
 -12   1  16    0.65    2.86
 -12   1  16   -2.05    2.33
 -12   1  16   -1.30    2.73
 -12   1  17    4.44    2.63
 -12   1  17    0.45    2.79
 -12   1  17   -0.85    2.78
 -12   1  17   -0.94    2.95
 -12   1  17    1.07    2.81
 -12   1  17   -1.76    2.96
 -12   1  17    1.18    2.56
 -12   1  17    3.91    2.89
 -12   1  18    3.35    2.63
 -12   1  18   -1.98    2.83
 -12   1  18    0.00    2.77
 -12   1  18   -1.93    2.96
 -12   1  18   -0.96    2.86
 -12   1  18    2.48    2.80
 -12   1  18   -4.35    2.62
 -12   1  18    1.02    2.92
 -12   1  19   -7.22    2.64
 -12   1  19    4.36    3.04
 -12   1  19    1.72    2.81
 -12   1  19   -1.94    3.04
 -12   1  19   -1.06    2.87
 -12   1  19   -2.81    3.01
 -12   1  19   -0.69    2.40
 -12   1  19   -0.98    2.95
 -12   2   1   -0.59    1.86
 -12   2   1   -0.37    1.74
 -12   2   1   -0.81    1.57
 -12   2   1    1.89    2.13
 -12   2   1   -0.91    1.75
 -12   2   1   -0.29    1.87
 -12   2   1    1.74    1.62
 -12   2   1   -2.15    1.91
 -12   2   2   -1.89    1.87
 -12   2   2    0.00    1.71
 -12   2   2    4.44    2.17
 -12   2   2   -1.15    1.80
 -12   2   2   -0.62    1.95
 -12   2   2   -0.72    1.62
 -12   2   2   -2.52    1.88
 -12   2   3   -0.86    1.92
 -12   2   3    0.67    2.21
 -12   2   3    3.42    2.12
 -12   2   3   -1.45    1.72
 -12   2   4    0.61    1.99
 -12   2   4    0.65    2.10
 -12   2   4    1.15    2.02
 -12   2   4    0.90    2.45
 -12   2   4   -1.50    2.24
 -12   2   4   -0.46    1.82
 -12   2   4    0.39    2.25
 -12   2   5   -2.06    2.06
 -12   2   5   -0.71    2.04
 -12   2   5    1.60    1.90
 -12   2   5   -0.88    2.44
 -12   2   5   -0.70    2.10
 -12   2   5   -2.19    2.24
 -12   2   5   -1.69    1.87
 -12   2   5   -3.30    2.27
 -12   2   6    2.23    2.14
 -12   2   6    2.66    2.44
 -12   2   6    1.02    2.34
 -12   2   6   -0.32    2.63
 -12   2   6    0.00    2.35
 -12   2   6    0.63    2.49
 -12   2   6    3.38    2.02
 -12   2   6    6.29    2.48
 -12   2   7    0.73    2.10
 -12   2   7   -0.73    2.38
 -12   2   7    3.17    2.26
 -12   2   7    0.72    2.57
 -12   2   7   -0.42    2.22
 -12   2   7    0.43    2.38
 -12   2   7    0.92    2.00
 -12   2   7   -1.22    2.48
 -12   2   8    2.65    2.33
 -12   2   8    6.94    2.52
 -12   2   8    2.32    2.49
 -12   2   8    5.20    2.75
 -12   2   8    7.95    2.53
 -12   2   8    0.23    2.60
 -12   2   8    1.33    2.31
 -12   2   8    4.05    2.60
 -12   2   9    0.10    2.14
 -12   2   9   -1.48    2.48
 -12   2   9   -0.34    2.40
 -12   2   9    2.67    2.72
 -12   2   9   -1.84    2.50
 -12   2   9    0.65    2.66
 -12   2   9    3.14    2.09
 -12   2   9    3.62    2.52
 -12   2  10   -0.52    2.44
 -12   2  10   -0.13    2.29
 -12   2  10   -0.60    2.46
 -12   2  10   -1.40    2.47
 -12   2  10   -1.77    2.25
 -12   2  10   -0.53    2.38
 -12   2  11    0.65    2.62
 -12   2  11    1.19    2.48
 -12   2  11    3.38    2.53
 -12   2  11   -2.28    2.73
 -12   2  12    0.40    2.31
 -12   2  12   -0.38    2.58
 -12   2  12    0.22    2.54
 -12   2  12   -0.06    2.97
 -12   2  12   -2.47    2.51
 -12   2  12    3.19    2.73
 -12   2  12   -0.67    2.30
 -12   2  12   -1.41    2.72
 -12   2  13    1.68    2.44
 -12   2  13    2.84    2.69
 -12   2  13    3.54    2.64
 -12   2  13   -1.06    2.94
 -12   2  13    2.16    2.58
 -12   2  13   -2.78    2.83
 -12   2  13    0.86    2.37
 -12   2  13    1.63    2.88
 -12   2  14    0.00    2.32
 -12   2  14   -0.10    2.88
 -12   2  14   -2.91    2.59
 -12   2  14   -2.73    2.70
 -12   2  14    1.03    2.38
 -12   2  15    0.54    2.36
 -12   2  15   -0.72    2.78
 -12   2  15   -0.69    2.80
 -12   2  15    1.15    2.96
 -12   2  15   -0.07    2.75
 -12   2  15    1.03    2.43
 -12   2  15   -2.84    2.98
 -12   2  16   -2.62    2.49
 -12   2  16    1.90    2.80
 -12   2  16    5.59    2.78
 -12   2  16   -2.58    3.14
 -12   2  16    0.14    2.80
 -12   2  16   -3.96    2.89
 -12   2  16   -0.50    2.42
 -12   2  16    4.32    2.96
 -12   2  17    4.04    2.52
 -12   2  17   -0.76    2.86
 -12   2  17   -2.82    2.84
 -12   2  17    0.00    2.97
 -12   2  17    0.47    2.82
 -12   2  17   -0.49    2.92
 -12   2  17    3.58    2.42
 -12   2  17   -1.82    2.97
 -12   2  18    1.58    2.64
 -12   2  18   -0.29    2.70
 -12   2  18    0.45    2.85
 -12   2  18   -3.37    3.06
 -12   2  18    0.03    2.75
 -12   2  18   -0.37    2.98
 -12   2  18   -2.48    2.57
 -12   2  18   -0.73    2.96
 -12   2  19    0.94    2.72
 -12   2  19   -2.93    2.97
 -12   2  19   -1.17    2.83
 -12   2  19   -3.47    3.01
 -12   2  19   -0.45    2.91
 -12   2  19   -2.09    2.94
 -12   2  19    0.81    2.53
 -12   2  19   -0.47    2.88
 -12   3   1    0.90    2.08
 -12   3   1    2.66    2.03
 -12   3   1    3.77    1.88
 -12   3   1    3.53    2.35
 -12   3   1    3.27    2.05
 -12   3   1    3.07    2.11
 -12   3   1    3.20    1.80
 -12   3   1    5.16    2.07
 -12   3   2    1.12    2.02
 -12   3   2    4.35    2.43
 -12   3   2    3.68    1.99
 -12   3   2    1.22    2.13
 -12   3   2    0.00    1.71
 -12   3   2    3.50    2.15
 -12   3   3    0.21    1.91
 -12   3   3   -0.05    1.92
 -12   3   3   -0.81    2.26
 -12   3   3    1.15    2.04
 -12   3   3   -0.40    1.71
 -12   3   4    2.18    2.07
 -12   3   4   -1.41    2.09
 -12   3   4    0.13    1.99
 -12   3   4   -0.14    2.43
 -12   3   4    1.69    2.14
 -12   3   4   -1.62    1.80
 -12   3   4    1.34    2.30
 -12   3   5   -0.37    1.96
 -12   3   5    0.71    2.06
 -12   3   5    1.22    2.05
 -12   3   5    2.08    2.48
 -12   3   5   -2.32    2.17
 -12   3   5    0.92    2.23
 -12   3   5    1.39    1.90
 -12   3   5   -1.87    2.21
 -12   3   6    1.56    2.09
 -12   3   6   -0.32    2.20
 -12   3   6    2.56    2.15
 -12   3   6    1.26    2.57
 -12   3   6    0.15    2.18
 -12   3   6    1.04    2.38
 -12   3   6   -4.17    1.99
 -12   3   6    2.06    2.33
 -12   3   7    0.63    2.10
 -12   3   7   -1.50    2.37
 -12   3   7   -0.59    2.24
 -12   3   7   -0.58    2.54
 -12   3   7    0.02    2.22
 -12   3   7    0.44    2.31
 -12   3   7    1.36    1.95
 -12   3   7    0.07    2.28
 -12   3   8   -1.08    2.08
 -12   3   8   -2.53    2.20
 -12   3   8   -1.79    2.19
 -12   3   8    0.46    2.53
 -12   3   8    0.11    2.18
 -12   3   8    1.74    2.43
 -12   3   8    1.28    1.90
 -12   3   8   -2.19    2.54
 -12   3   9    1.78    2.20
 -12   3   9    1.51    2.37
 -12   3   9    1.35    2.41
 -12   3   9   -2.04    2.74
 -12   3   9    1.51    2.36
 -12   3   9    1.69    2.50
 -12   3   9   -0.21    2.10
 -12   3   9    0.65    2.54
 -12   3  10   -0.38    2.50
 -12   3  10    0.36    2.25
 -12   3  10    0.40    2.31
 -12   3  10   -1.38    2.50
 -12   3  10   -1.87    2.03
 -12   3  10   -3.82    2.66
 -12   3  11    0.30    2.51
 -12   3  11    3.11    2.59
 -12   3  11    4.57    2.55
 -12   3  11    1.20    2.98
 -12   3  11   -3.21    2.58
 -12   3  11    3.99    2.67
 -12   3  12    1.77    2.53
 -12   3  12   -1.04    2.65
 -12   3  12    5.97    2.72
 -12   3  12    3.53    3.02
 -12   3  12    2.10    2.65
 -12   3  12    2.01    2.86
 -12   3  12    1.96    2.34
 -12   3  12    0.72    2.76
 -12   3  13    3.64    2.60
 -12   3  13    3.76    2.82
 -12   3  13    0.98    2.67
 -12   3  13    3.79    3.05
 -12   3  13    0.05    2.68
 -12   3  13    3.45    2.89
 -12   3  13    2.64    2.45
 -12   3  13    1.87    2.87
 -12   3  14   -1.92    2.49
 -12   3  14    0.00    2.81
 -12   3  14    0.45    2.57
 -12   3  14    1.43    2.65
 -12   3  14   -2.55    2.31
 -12   3  15   -2.51    2.45
 -12   3  15    2.30    2.88
 -12   3  15   -3.04    2.81
 -12   3  15    1.25    3.00
 -12   3  15   -0.33    2.95
 -12   3  15   -2.15    2.30
 -12   3  15    2.84    2.92
 -12   3  16    0.00    2.51
 -12   3  16   -3.18    2.90
 -12   3  16   -1.23    2.76
 -12   3  16    4.14    3.07
 -12   3  16   -0.24    2.67
 -12   3  16    2.23    2.86
 -12   3  16    3.15    2.40
 -12   3  16   -1.77    2.81
 -12   3  17    0.18    2.41
 -12   3  17    0.69    2.88
 -12   3  17   -1.46    2.67
 -12   3  17    0.71    2.99
 -12   3  17   -2.25    2.74
 -12   3  17   -2.58    2.80
 -12   3  17    0.37    2.35
 -12   3  17   -0.31    2.91
 -12   3  18    0.00    2.60
 -12   3  18    0.38    2.90
 -12   3  18    0.00    2.69
 -12   3  18   -6.18    3.26
 -12   3  18    0.24    2.77
 -12   3  18   -2.20    2.92
 -12   3  18    0.68    2.38
 -12   3  18    4.74    3.18
 -12   3  19   -1.05    2.74
 -12   3  19    2.61    3.16
 -12   3  19   -0.10    2.87
 -12   3  19    5.37    3.16
 -12   3  19    0.00    2.89
 -12   3  19   -1.78    3.15
 -12   3  19    0.81    2.54
 -12   3  19    2.48    3.10
 -12   4   1    2.34    1.95
 -12   4   1    2.02    1.85
 -12   4   1    3.44    1.77
 -12   4   1   -1.08    2.42
 -12   4   1    0.00    1.82
 -12   4   1    0.95    1.98
 -12   4   1   -0.22    1.64
 -12   4   1    4.23    2.04
 -12   4   2   -1.66    1.96
 -12   4   2    0.07    2.35
 -12   4   2   -0.08    1.91
 -12   4   2   -0.69    1.92
 -12   4   2    2.84    1.57
 -12   4   2    0.25    2.01
 -12   4   3   -1.04    2.09
 -12   4   3    3.49    1.93
 -12   4   3   -2.47    1.85
 -12   4   3    1.22    2.31
 -12   4   3    0.87    2.05
 -12   4   3    1.06    1.94
 -12   4   3    0.17    1.73
 -12   4   4    2.02    2.24
 -12   4   4    0.39    2.05
 -12   4   4    1.55    1.97
 -12   4   4    1.17    2.46
 -12   4   4    0.00    2.21
 -12   4   4    2.77    1.83
 -12   4   5   -1.90    2.09
 -12   4   5    0.42    2.10
 -12   4   5    2.09    2.07
 -12   4   5   -0.72    2.50
 -12   4   5   -0.56    2.20
 -12   4   5    1.11    2.27
 -12   4   5    0.21    1.79
 -12   4   5    0.90    2.29
 -12   4   6    2.97    2.18
 -12   4   6    1.69    2.22
 -12   4   6    0.85    2.16
 -12   4   6   -0.60    2.69
 -12   4   6   -0.79    2.28
 -12   4   6    2.07    2.39
 -12   4   6   -0.56    1.93
 -12   4   6    0.52    2.33
 -12   4   7    0.94    2.29
 -12   4   7    0.53    2.40
 -12   4   7    5.17    2.36
 -12   4   7    5.59    2.78
 -12   4   7    2.56    2.45
 -12   4   7    4.96    2.47
 -12   4   7    0.61    2.11
 -12   4   7    4.45    2.63
 -12   4   8    1.15    2.28
 -12   4   8    0.54    2.26
 -12   4   8   -1.58    2.25
 -12   4   8    1.21    2.52
 -12   4   8   -1.75    2.32
 -12   4   8   -3.02    2.31
 -12   4   8   -0.08    1.95
 -12   4   8    1.91    2.44
 -12   4   9    2.33    2.40
 -12   4   9    3.09    2.58
 -12   4   9    3.89    2.49
 -12   4   9    4.56    2.83
 -12   4   9    0.57    2.53
 -12   4   9    0.86    2.46
 -12   4   9    2.13    2.18
 -12   4   9    1.16    2.71
 -12   4  10    3.74    2.58
 -12   4  10    2.01    2.33
 -12   4  10   -0.47    2.41
 -12   4  10   -1.84    2.65
 -12   4  10   -2.06    2.09
 -12   4  10   -1.85    2.66
 -12   4  11   -1.16    2.56
 -12   4  11    1.79    2.47
 -12   4  11   -0.23    2.50
 -12   4  11    0.69    2.89
 -12   4  11    9.29    2.82
 -12   4  11    0.00    2.64
 -12   4  12    0.37    2.60
 -12   4  12    3.32    2.83
 -12   4  12    3.57    2.71
 -12   4  12    3.61    3.09
 -12   4  12    2.97    2.73
 -12   4  12    5.24    2.86
 -12   4  12    4.50    2.49
 -12   4  12   -1.07    2.73
 -12   4  13    3.33    2.53
 -12   4  13    2.99    2.69
 -12   4  13    3.62    2.82
 -12   4  13   -0.72    2.98
 -12   4  13   -1.60    2.80
 -12   4  13   -0.34    2.62
 -12   4  13    1.42    2.42
 -12   4  13    2.53    2.73
 -12   4  14   -1.32    2.53
 -12   4  14    0.60    2.95
 -12   4  14   -1.14    2.72
 -12   4  14    0.04    2.67
 -12   4  14    1.52    2.30
 -12   4  15   -1.34    2.65
 -12   4  15   -1.31    2.81
 -12   4  15   -1.08    2.66
 -12   4  15    1.02    2.95
 -12   4  15   -2.83    2.85
 -12   4  15    2.21    2.28
 -12   4  15   -0.90    2.85
 -12   4  16   -0.52    2.58
 -12   4  16   -1.14    2.85
 -12   4  16    2.79    2.76
 -12   4  16   -1.93    3.14
 -12   4  16   -0.83    2.65
 -12   4  16   -1.87    2.88
 -12   4  16    1.07    2.35
 -12   4  16    5.12    2.97
 -12   4  17   -1.95    2.63
 -12   4  17    0.62    2.84
 -12   4  17   -1.56    2.74
 -12   4  17    3.21    3.15
 -12   4  17   -0.41    2.90
 -12   4  17    1.04    2.86
 -12   4  17    4.97    2.57
 -12   4  17    0.39    3.06
 -12   4  18   -0.54    2.67
 -12   4  18   -0.05    2.85
 -12   4  18    0.52    2.64
 -12   4  18    2.26    3.23
 -12   4  18    1.31    2.84
 -12   4  18   -2.96    2.86
 -12   4  18   -2.20    2.47
 -12   4  18   -0.27    3.05
 -12   4  19   -0.06    2.79
 -12   4  19    1.10    2.93
 -12   4  19    1.41    2.69
 -12   4  19   -3.39    3.24
 -12   4  19   -0.51    2.77
 -12   4  19   -3.31    3.03
 -12   4  19   -2.52    2.52
 -12   4  19   -2.76    3.04
 -12   5   1    0.90    2.12
 -12   5   1    6.74    2.48
 -12   5   1    4.85    2.03
 -12   5   1    3.08    2.11
 -12   5   1    3.13    1.78
 -12   5   1    3.23    2.24
 -12   5   2   -0.04    2.13
 -12   5   2    0.52    2.36
 -12   5   2    0.66    2.05
 -12   5   2    2.16    2.02
 -12   5   2    1.01    1.65
 -12   5   2    6.99    2.19
 -12   5   3    1.66    1.97
 -12   5   3    1.73    1.98
 -12   5   3   -1.06    1.89
 -12   5   3   -1.97    2.50
 -12   5   3    2.29    2.09
 -12   5   3    2.39    1.98
 -12   5   3   -0.37    1.68
 -12   5   4   -1.47    2.16
 -12   5   4   -1.38    1.97
 -12   5   4    2.99    1.87
 -12   5   4    1.92    2.44
 -12   5   4   -1.19    2.11
 -12   5   4    0.96    1.65
 -12   5   5    4.20    2.30
 -12   5   5    1.30    2.19
 -12   5   5    1.69    2.14
 -12   5   5    0.56    2.52
 -12   5   5    4.79    2.32
 -12   5   5    2.60    2.30
 -12   5   5    0.97    1.95
 -12   5   5    1.70    2.55
 -12   5   6    2.17    2.19
 -12   5   6    0.73    2.20
 -12   5   6   -0.07    2.18
 -12   5   6   -0.48    2.61
 -12   5   6    0.91    2.34
 -12   5   6   -1.34    2.32
 -12   5   6    4.21    1.92
 -12   5   6    1.30    2.46
 -12   5   7    4.79    2.57
 -12   5   7   -0.24    2.50
 -12   5   7    4.25    2.51
 -12   5   7    5.12    2.92
 -12   5   7    5.31    2.64
 -12   5   7    5.10    2.58
 -12   5   7    6.14    2.28
 -12   5   7    6.85    2.73
 -12   5   8    0.31    2.42
 -12   5   8    1.57    2.32
 -12   5   8    0.52    2.40
 -12   5   8   -0.19    2.80
 -12   5   8    4.45    2.46
 -12   5   8    0.44    2.40
 -12   5   8    1.15    2.13
 -12   5   8   -0.40    2.47
 -12   5   9   -0.28    2.52
 -12   5   9    4.56    2.63
 -12   5   9    2.56    2.46
 -12   5   9    3.26    2.88
 -12   5   9    1.50    2.60
 -12   5   9    0.92    2.58
 -12   5   9    4.90    2.21
 -12   5   9    6.48    2.86
 -12   5  10    1.12    2.51
 -12   5  10    0.00    2.40
 -12   5  10   -0.06    2.51
 -12   5  10   -0.30    2.64
 -12   5  10    1.83    2.13
 -12   5  10    4.02    2.68
 -12   5  11    2.86    2.60
 -12   5  11    4.82    2.74
 -12   5  11   -1.71    2.46
 -12   5  11    0.31    2.87
 -12   5  11    2.40    2.67
 -12   5  11   -0.45    2.63
 -12   5  12    0.83    2.44
 -12   5  12    0.16    2.54
 -12   5  12   -0.64    2.43
 -12   5  12   -1.52    2.82
 -12   5  12    3.17    2.61
 -12   5  12    2.65    2.64
 -12   5  12   -1.66    2.35
 -12   5  12    2.16    2.73
 -12   5  13    1.29    2.44
 -12   5  13    0.19    2.53
 -12   5  13   -3.83    2.98
 -12   5  13    1.82    2.64
 -12   5  13   -2.23    2.49
 -12   5  13    2.20    2.35
 -12   5  13   -1.55    2.73
 -12   5  14   -1.00    2.46
 -12   5  14   -1.50    2.94
 -12   5  14   -0.14    2.70
 -12   5  14    3.47    2.39
 -12   5  15   -3.94    2.55
 -12   5  15   -1.54    2.79
 -12   5  15    1.94    2.70
 -12   5  15    1.34    3.00
 -12   5  15   -2.42    2.83
 -12   5  15    4.31    2.28
 -12   5  15   -1.59    2.98
 -12   5  16   -0.73    2.57
 -12   5  16    1.33    2.85
 -12   5  16   -2.08    2.64
 -12   5  16   -5.20    3.23
 -12   5  16   -0.41    2.71
 -12   5  16   -0.50    2.72
 -12   5  16    0.33    2.17
 -12   5  16    0.00    2.80
 -12   5  17   -2.20    2.62
 -12   5  17    3.34    2.92
 -12   5  17    1.04    2.60
 -12   5  17    3.15    3.06
 -12   5  17    0.36    2.78
 -12   5  17   -1.08    2.76
 -12   5  17   -2.87    2.39
 -12   5  17    0.38    2.89
 -12   5  18   -1.83    2.58
 -12   5  18   -3.94    3.05
 -12   5  18   -3.15    2.73
 -12   5  18    6.46    3.21
 -12   5  18    0.23    2.89
 -12   5  18    2.85    2.87
 -12   5  18   -1.75    2.43
 -12   5  18   -0.20    3.08
 -12   5  19   -3.77    2.66
 -12   5  19   -3.24    2.78
 -12   5  19   -7.37    3.25
 -12   5  19    0.46    2.72
 -12   5  19    0.35    2.80
 -12   5  19   -0.46    2.45
 -12   5  19   -0.38    3.08
 -12   6   1    5.08    2.21
 -12   6   1    4.30    2.56
 -12   6   1    4.57    2.16
 -12   6   1    6.32    2.11
 -12   6   1    3.43    1.82
 -12   6   1    1.19    2.24
 -12   6   2    6.51    2.30
 -12   6   2    4.43    2.20
 -12   6   2    5.38    2.09
 -12   6   2    3.63    2.58
 -12   6   2    5.13    2.29
 -12   6   2    3.24    2.13
 -12   6   2    3.80    1.84
 -12   6   2    2.67    2.32
 -12   6   3    2.89    2.30
 -12   6   3    4.57    2.11
 -12   6   3    3.76    2.00
 -12   6   3    3.16    2.53
 -12   6   3    3.31    2.16
 -12   6   3    2.94    1.87
 -12   6   4    4.02    2.08
 -12   6   4   -0.09    2.03
 -12   6   4    0.65    1.96
 -12   6   4    1.04    2.49
 -12   6   4   -1.57    2.05
 -12   6   4   -0.10    1.65
 -12   6   4    0.50    2.32
 -12   6   5    4.11    2.37
 -12   6   5    5.22    2.34
 -12   6   5    8.15    2.37
 -12   6   5    1.13    2.66
 -12   6   5    5.77    2.46
 -12   6   5    0.98    2.38
 -12   6   5    2.64    2.03
 -12   6   5    1.93    2.55
 -12   6   6    2.46    2.25
 -12   6   6    2.73    2.09
 -12   6   6   -1.08    2.06
 -12   6   6    0.61    2.60
 -12   6   6   -2.22    2.33
 -12   6   6   -0.40    2.26
 -12   6   6    1.43    1.83
 -12   6   6    2.00    2.54
 -12   6   7    0.00    2.20
 -12   6   7   -2.33    2.22
 -12   6   7    1.46    2.27
 -12   6   7   -2.55    2.62
 -12   6   7   -1.20    2.32
 -12   6   7    1.35    2.22
 -12   6   7    0.35    1.87
 -12   6   7    0.74    2.55
 -12   6   8    4.75    2.51
 -12   6   8    0.04    2.61
 -12   6   8    5.16    2.55
 -12   6   8    5.55    2.83
 -12   6   8   10.79    2.67
 -12   6   8    3.04    2.56
 -12   6   8    2.19    2.22
 -12   6   8    3.90    2.80
 -12   6   9   -1.76    2.23
 -12   6   9   -1.35    2.26
 -12   6   9    0.51    2.41
 -12   6   9   -0.64    2.46
 -12   6   9   -0.80    1.85
 -12   6   9    2.49    2.71
 -12   6  10    6.55    2.63
 -12   6  10    7.71    2.58
 -12   6  10    5.73    2.86
 -12   6  10    0.96    2.72
 -12   6  10    2.57    2.38
 -12   6  10   -0.95    2.77
 -12   6  11   -0.19    2.52
 -12   6  11   -1.12    2.54
 -12   6  11    0.85    2.48
 -12   6  11    0.00    2.88
 -12   6  11   -3.57    2.58
 -12   6  11    4.70    2.65
 -12   6  12    8.65    2.77
 -12   6  12    1.18    2.79
 -12   6  12    7.25    2.74
 -12   6  12    2.02    2.99
 -12   6  12    3.87    2.90
 -12   6  12    4.40    2.75
 -12   6  12    1.98    2.37
 -12   6  12    2.71    2.96
 -12   6  13    0.62    2.48
 -12   6  13    0.42    2.90
 -12   6  13    0.08    2.62
 -12   6  13    2.83    2.56
 -12   6  13   -0.38    2.24
 -12   6  13   -2.23    2.85
 -12   6  14    1.06    2.53
 -12   6  14   -3.83    2.65
 -12   6  14    2.14    2.94
 -12   6  14    1.24    2.54
 -12   6  14   -1.04    2.27
 -12   6  15    4.63    2.55
 -12   6  15    0.97    2.74
 -12   6  15    0.73    2.61
 -12   6  15   -5.32    3.14
 -12   6  15   -0.50    2.84
 -12   6  15    1.06    2.77
 -12   6  15    0.00    2.26
 -12   6  15    5.54    3.04
 -12   6  16    1.79    2.73
 -12   6  16    1.20    2.81
 -12   6  16   -0.64    2.68
 -12   6  16    3.11    3.04
 -12   6  16    0.50    2.75
 -12   6  16    2.08    2.83
 -12   6  16    1.28    2.36
 -12   6  16   -0.73    2.99
 -12   6  17    1.91    2.61
 -12   6  17    0.06    2.71
 -12   6  17   -4.32    2.63
 -12   6  17   -0.39    3.08
 -12   6  17    0.99    2.92
 -12   6  17    0.52    2.67
 -12   6  17   -0.26    2.41
 -12   6  17   -0.68    3.00
 -12   6  18   -0.62    2.71
 -12   6  18   -4.72    3.01
 -12   6  18    0.06    2.71
 -12   6  18   -2.12    3.20
 -12   6  18   -1.98    3.01
 -12   6  18    0.35    2.79
 -12   6  18    3.30    2.41
 -12   6  18    1.67    3.13
 -12   6  19   -1.00    2.74
 -12   6  19   -1.42    3.32
 -12   6  19   -2.46    2.94
 -12   6  19   -1.34    2.76
 -12   6  19    4.39    2.50
 -12   6  19   -3.88    3.18
 -12   7   1    8.97    2.71
 -12   7   1   16.58    2.91
 -12   7   1   15.95    2.69
 -12   7   1    7.15    2.46
 -12   7   1    5.38    2.12
 -12   7   1   10.78    2.66
 -12   7   2    0.64    2.05
 -12   7   2   -2.32    1.71
 -12   7   2    0.58    1.63
 -12   7   2   -0.50    2.28
 -12   7   2   -1.23    1.92
 -12   7   2    1.83    1.79
 -12   7   2   -1.85    1.35
 -12   7   2    1.06    2.08
 -12   7   3   -0.25    2.07
 -12   7   3    0.08    1.90
 -12   7   3   -1.39    1.83
 -12   7   3    2.56    2.51
 -12   7   3    0.77    1.90
 -12   7   3   -0.88    1.53
 -12   7   4   -0.79    2.15
 -12   7   4   -0.07    1.87
 -12   7   4    1.21    1.80
 -12   7   4   -2.09    2.43
 -12   7   4   -0.87    1.99
 -12   7   4   -0.96    1.50
 -12   7   4    1.08    2.27
 -12   7   5    7.81    2.70
 -12   7   5    5.13    2.59
 -12   7   5    6.37    2.54
 -12   7   5    8.72    2.94
 -12   7   5    9.72    2.76
 -12   7   5    6.86    2.57
 -12   7   5    9.18    2.32
 -12   7   5    5.98    2.90
 -12   7   6    1.72    2.13
 -12   7   6    2.39    2.20
 -12   7   6   -0.66    2.02
 -12   7   6   -0.31    2.51
 -12   7   6   -0.09    2.34
 -12   7   6    0.75    2.12
 -12   7   6   -1.00    1.79
 -12   7   6    0.00    2.46
 -12   7   7   10.92    2.92
 -12   7   7    9.20    2.82
 -12   7   7    5.93    2.75
 -12   7   7   10.62    3.16
 -12   7   7   10.59    2.94
 -12   7   7    5.26    2.84
 -12   7   7   11.92    2.54
 -12   7   7    5.20    3.09
 -12   7   8   -1.23    2.35
 -12   7   8   -0.89    2.14
 -12   7   8    0.48    2.17
 -12   7   8   -1.11    2.61
 -12   7   8    0.12    2.42
 -12   7   8   -0.95    2.32
 -12   7   8   -1.35    1.88
 -12   7   8    4.70    2.62
 -12   7   9   -0.20    2.25
 -12   7   9    3.28    2.36
 -12   7   9    0.21    2.43
 -12   7   9    3.82    2.43
 -12   7   9   -0.83    1.88
 -12   7   9   -0.06    2.76
 -12   7  10    1.52    2.59
 -12   7  10   -0.22    2.56
 -12   7  10   -0.75    2.30
 -12   7  10    0.50    2.80
 -12   7  10    2.61    2.67
 -12   7  10    1.50    2.42
 -12   7  10   -0.95    2.03
 -12   7  10    2.61    2.71
 -12   7  11    3.14    2.53
 -12   7  11   -2.86    2.46
 -12   7  11    1.65    2.37
 -12   7  11   -2.38    2.77
 -12   7  11    4.33    2.58
 -12   7  11   -0.14    2.73
 -12   7  12    6.00    2.69
 -12   7  12   -0.24    2.59
 -12   7  12    5.11    2.70
 -12   7  12   -2.59    3.06
 -12   7  12    0.00    2.72
 -12   7  12    2.24    2.65
 -12   7  12    1.64    2.27
 -12   7  12    0.13    2.78
 -12   7  13    2.58    2.65
 -12   7  13    1.37    2.96
 -12   7  13    1.60    2.70
 -12   7  13   -2.65    2.54
 -12   7  13    2.03    2.26
 -12   7  13    1.46    2.75
 -12   7  14    0.85    2.66
 -12   7  14   -4.37    2.63
 -12   7  14    2.13    2.63
 -12   7  14    0.94    2.93
 -12   7  14    4.03    2.71
 -12   7  14    0.99    2.22
 -12   7  15    3.01    2.75
 -12   7  15   -1.00    2.59
 -12   7  15   -0.36    2.58
 -12   7  15    0.00    3.10
 -12   7  15   -1.17    2.75
 -12   7  15    2.69    2.82
 -12   7  15   -1.39    2.30
 -12   7  15    2.31    2.87
 -12   7  16    0.33    2.72
 -12   7  16   -2.01    2.70
 -12   7  16   -0.62    2.60
 -12   7  16   -1.59    2.95
 -12   7  16    3.12    2.84
 -12   7  16   -0.29    2.67
 -12   7  16   -2.17    2.37
 -12   7  16    2.94    3.00
 -12   7  17    2.10    2.83
 -12   7  17   -0.77    2.74
 -12   7  17   -1.87    2.68
 -12   7  17    0.77    2.99
 -12   7  17   -1.14    3.02
 -12   7  17    0.93    2.69
 -12   7  17    2.51    2.35
 -12   7  17   -3.85    3.20
 -12   7  18   -1.83    3.01
 -12   7  18    1.72    2.96
 -12   7  18    5.21    2.84
 -12   7  18    1.11    3.10
 -12   7  18    0.00    2.84
 -12   7  18   -0.25    2.88
 -12   7  18    1.53    2.43
 -12   7  18    2.87    3.05
 -12   8   1   -0.18    2.08
 -12   8   1    1.57    1.66
 -12   8   1    0.84    1.71
 -12   8   1    0.90    2.26
 -12   8   1   -2.97    1.89
 -12   8   1    0.34    1.66
 -12   8   1   -1.69    1.24
 -12   8   1   -1.77    2.09
 -12   8   2   -2.41    2.33
 -12   8   2    4.02    1.84
 -12   8   2    1.21    1.79
 -12   8   2    4.94    2.46
 -12   8   2    1.37    2.03
 -12   8   2    2.70    1.91
 -12   8   2   -0.76    1.49
 -12   8   2    0.05    2.22
 -12   8   3    4.16    2.53
 -12   8   3    4.75    2.30
 -12   8   3    7.07    2.18
 -12   8   3    7.67    2.82
 -12   8   3    4.05    2.32
 -12   8   3    5.29    1.96
 -12   8   4   -3.06    2.22
 -12   8   4    3.05    1.91
 -12   8   4   -2.75    1.80
 -12   8   4    0.35    2.38
 -12   8   4    5.51    2.14
 -12   8   4   -4.91    1.94
 -12   8   4   -1.39    1.54
 -12   8   4    0.01    2.32
 -12   8   5   10.35    2.91
 -12   8   5    9.82    2.81
 -12   8   5    8.31    2.72
 -12   8   5    7.05    3.23
 -12   8   5   14.26    2.97
 -12   8   5    9.89    2.80
 -12   8   5   12.84    2.57
 -12   8   5   12.40    3.09
 -12   8   6    0.23    2.28
 -12   8   6    4.08    2.10
 -12   8   6   -0.89    2.02
 -12   8   6    2.66    2.71
 -12   8   6    0.09    2.27
 -12   8   6   -1.01    2.16
 -12   8   6    0.75    1.81
 -12   8   6   -0.46    2.47
 -12   8   7    7.22    2.67
 -12   8   7    6.50    2.53
 -12   8   7    3.25    2.50
 -12   8   7    4.05    3.02
 -12   8   7    8.44    2.80
 -12   8   7    4.89    2.67
 -12   8   7    6.37    2.38
 -12   8   7    5.78    2.96
 -12   8   8   -0.41    2.41
 -12   8   8    1.89    2.30
 -12   8   8    3.04    2.16
 -12   8   8    0.93    2.61
 -12   8   8   -1.05    2.53
 -12   8   8    0.20    2.23
 -12   8   8   -0.95    1.87
 -12   8   8   -2.13    2.60
 -12   8   9    1.42    2.40
 -12   8   9    0.02    2.30
 -12   8   9   -3.63    2.56
 -12   8   9   -1.84    2.36
 -12   8   9    2.62    1.95
 -12   8   9    6.82    2.74
 -12   8  10    2.53    2.54
 -12   8  10   -1.77    2.41
 -12   8  10    2.14    2.40
 -12   8  10    2.27    2.88
 -12   8  10    0.60    2.49
 -12   8  10    0.00    2.79
 -12   8  11   -0.70    2.55
 -12   8  11   -2.35    2.58
 -12   8  11    0.69    2.41
 -12   8  11   -3.16    2.79
 -12   8  11    5.03    2.58
 -12   8  11   -0.94    2.78
 -12   8  12   -1.17    2.56
 -12   8  12    3.87    2.61
 -12   8  12    1.01    2.43
 -12   8  12   -4.99    2.93
 -12   8  12    0.18    2.64
 -12   8  12    2.64    2.54
 -12   8  12   -0.78    1.96
 -12   8  12    2.10    2.72
 -12   8  13   -2.71    2.58
 -12   8  13    0.06    2.96
 -12   8  13   -3.78    2.57
 -12   8  13    0.56    2.43
 -12   8  13   -0.65    2.04
 -12   8  13    3.20    2.73
 -12   8  14   -0.09    2.57
 -12   8  14    0.41    2.61
 -12   8  14   -0.88    2.62
 -12   8  14    0.02    3.06
 -12   8  14    0.71    2.63
 -12   8  14    2.50    2.14
 -12   8  15   -1.15    2.62
 -12   8  15   -3.83    2.70
 -12   8  15    0.29    2.63
 -12   8  15    1.16    3.04
 -12   8  15   -1.91    2.73
 -12   8  15   -0.39    2.55
 -12   8  15    1.46    2.17
 -12   8  15   -0.29    2.96
 -12   8  16   -1.64    2.76
 -12   8  16    0.90    2.68
 -12   8  16    0.57    2.54
 -12   8  16   -1.04    3.08
 -12   8  16    4.17    2.93
 -12   8  16   -0.02    2.74
 -12   8  16    1.65    2.30
 -12   8  16   -0.96    3.04
 -12   8  17    4.15    2.82
 -12   8  17   -0.95    2.83
 -12   8  17   -1.14    2.72
 -12   8  17   -3.82    3.21
 -12   8  17   -0.58    3.04
 -12   8  17    2.61    2.83
 -12   8  17    4.16    2.37
 -12   8  17    1.92    3.00
 -12   8  18    3.74    2.96
 -12   8  18   -1.52    2.95
 -12   8  18   -2.81    2.90
 -12   8  18   -0.62    3.29
 -12   8  18    2.73    2.92
 -12   8  18    0.55    2.69
 -12   8  18   -0.06    2.43
 -12   8  18    2.12    3.18
 -12   9   1    2.53    2.24
 -12   9   1    2.45    1.76
 -12   9   1    0.24    1.84
 -12   9   1    0.00    2.43
 -12   9   1    2.94    2.09
 -12   9   1    1.32    1.86
 -12   9   1   -0.46    1.38
 -12   9   1    0.72    2.14
 -12   9   2   -0.29    2.16
 -12   9   2   -0.69    1.81
 -12   9   2    1.49    1.77
 -12   9   2    3.23    2.41
 -12   9   2    3.87    2.13
 -12   9   2   -2.47    1.80
 -12   9   2   -0.32    1.35
 -12   9   2    0.29    2.12
 -12   9   3   -0.13    2.28
 -12   9   3   -0.30    1.95
 -12   9   3    3.32    1.84
 -12   9   3    1.49    2.57
 -12   9   3    3.23    1.98
 -12   9   3    0.39    1.62
 -12   9   4    1.73    2.37
 -12   9   4    3.40    2.13
 -12   9   4    4.35    2.11
 -12   9   4   -0.74    2.70
 -12   9   4    1.23    2.43
 -12   9   4    1.29    2.06
 -12   9   4    1.68    1.75
 -12   9   4    6.13    2.55
 -12   9   5    0.83    2.35
 -12   9   5    3.51    2.11
 -12   9   5    3.45    2.10
 -12   9   5    1.56    2.70
 -12   9   5   -0.16    2.42
 -12   9   5    1.40    2.22
 -12   9   5    0.22    1.73
 -12   9   5    2.50    2.60
 -12   9   6    1.77    2.50
 -12   9   6    4.57    2.24
 -12   9   6    2.17    2.10
 -12   9   6    1.05    2.84
 -12   9   6    5.85    2.55
 -12   9   6    5.07    2.37
 -12   9   6    2.02    1.88
 -12   9   6   -3.04    2.67
 -12   9   7    5.30    2.60
 -12   9   7    6.71    2.37
 -12   9   7    2.40    2.33
 -12   9   7    4.43    3.00
 -12   9   7    2.99    2.66
 -12   9   7    4.99    2.39
 -12   9   7    3.11    2.11
 -12   9   7    4.24    2.86
 -12   9   8   -1.13    2.11
 -12   9   8   -0.57    2.08
 -12   9   8    1.29    2.37
 -12   9   8   -0.72    2.21
 -12   9   8   -0.76    1.76
 -12   9   8    0.89    2.54
 -12   9   9    3.28    2.49
 -12   9   9    0.82    2.33
 -12   9   9   -0.21    2.65
 -12   9   9    3.22    2.50
 -12   9   9    2.95    1.99
 -12   9   9    4.27    2.89
 -12   9  10    1.79    2.50
 -12   9  10   -0.12    2.32
 -12   9  10    0.30    2.35
 -12   9  10   -1.10    2.80
 -12   9  10   -0.80    2.60
 -12   9  10   -1.83    2.56
 -12   9  11   -1.87    2.52
 -12   9  11    2.07    2.43
 -12   9  11   -0.13    2.43
 -12   9  11    0.79    2.81
 -12   9  11    4.57    2.59
 -12   9  11   -1.56    2.37
 -12   9  11    2.71    2.21
 -12   9  11    2.22    2.77
 -12   9  12   -1.52    2.50
 -12   9  12   -1.82    2.96
 -12   9  12    2.63    2.53
 -12   9  12    1.04    2.33
 -12   9  12   -0.19    2.10
 -12   9  12   -0.50    2.79
 -12   9  13    0.30    2.59
 -12   9  13   -0.59    2.80
 -12   9  13   -1.71    2.57
 -12   9  13   -0.46    2.41
 -12   9  13   -1.21    2.06
 -12   9  13   -0.03    2.83
 -12   9  14   -0.41    2.61
 -12   9  14   -1.20    2.44
 -12   9  14    0.83    2.41
 -12   9  14   -6.19    2.96
 -12   9  14    1.14    2.55
 -12   9  14    2.30    2.13
 -12   9  15   -1.94    2.71
 -12   9  15   -1.26    2.70
 -12   9  15    0.54    2.52
 -12   9  15    4.87    3.11
 -12   9  15   -1.48    2.81
 -12   9  15    0.39    2.66
 -12   9  15   -1.18    2.20
 -12   9  15    0.00    2.82
 -12   9  16   -1.93    2.85
 -12   9  16    2.94    2.86
 -12   9  16    4.10    2.66
 -12   9  16    2.55    3.21
 -12   9  16    3.24    2.97
 -12   9  16    3.65    2.84
 -12   9  16    1.54    2.43
 -12   9  16    1.58    3.10
 -12   9  17   -0.65    2.87
 -12   9  17    2.19    2.85
 -12   9  17   -3.87    2.75
 -12   9  17    4.17    3.33
 -12   9  17    2.09    2.94
 -12   9  17   -0.90    2.76
 -12   9  17    3.34    2.31
 -12   9  17   -1.46    3.05
 -12   9  18    7.09    3.01
 -12   9  18   -1.23    2.80
 -12   9  18   -0.57    3.39
 -12   9  18    1.41    2.91
 -12   9  18    3.29    2.89
 -12   9  18    1.75    2.27
 -12   9  18   -1.33    3.12
 -12  10   1   10.19    3.00
 -12  10   1   16.45    2.73
 -12  10   1   16.54    3.27
 -12  10   1   15.44    2.87
 -12  10   1    9.55    2.75
 -12  10   1    9.14    2.38
 -12  10   1   12.87    2.97
 -12  10   2    1.17    2.26
 -12  10   2    1.35    1.78
 -12  10   2    1.73    1.81
 -12  10   2    0.67    2.37
 -12  10   2   -2.13    2.11
 -12  10   2   -0.92    1.91
 -12  10   2   -1.07    1.35
 -12  10   2    1.54    2.22
 -12  10   3   11.21    3.02
 -12  10   3   13.99    2.68
 -12  10   3   12.66    2.61
 -12  10   3    5.75    3.05
 -12  10   3    6.08    2.63
 -12  10   3   11.53    2.33
 -12  10   4    3.96    2.37
 -12  10   4    0.73    2.18
 -12  10   4    1.88    2.13
 -12  10   4    4.11    2.66
 -12  10   4    2.61    2.33
 -12  10   4    2.71    2.25
 -12  10   4    2.70    1.75
 -12  10   4    3.90    2.55
 -12  10   5    1.35    2.42
 -12  10   5    2.84    2.18
 -12  10   5    2.83    2.16
 -12  10   5    4.49    2.78
 -12  10   5    2.38    2.42
 -12  10   5    4.52    2.36
 -12  10   5    4.27    1.92
 -12  10   5    4.76    2.65
 -12  10   6    3.57    2.37
 -12  10   6    0.04    2.09
 -12  10   6    1.74    2.05
 -12  10   6    1.27    2.64
 -12  10   6    1.85    2.39
 -12  10   6    3.06    2.26
 -12  10   6    0.90    1.75
 -12  10   6   -3.30    2.64
 -12  10   7   -1.36    2.45
 -12  10   7    0.07    2.04
 -12  10   7   -1.44    1.99
 -12  10   7   -3.35    2.64
 -12  10   7    2.18    2.30
 -12  10   7    0.00    2.23
 -12  10   7    0.88    1.73
 -12  10   7   -0.16    2.64
 -12  10   8   -0.98    2.10
 -12  10   8   -1.41    2.05
 -12  10   8   -2.62    2.48
 -12  10   8   -1.91    2.26
 -12  10   8    1.78    1.74
 -12  10   8    2.03    2.63
 -12  10   9   -0.36    2.40
 -12  10   9   -2.04    2.14
 -12  10   9   -4.15    2.17
 -12  10   9    0.03    2.74
 -12  10   9   -0.16    2.36
 -12  10   9   -0.41    2.28
 -12  10   9   -0.69    1.72
 -12  10   9    2.05    2.62
 -12  10  10    2.42    2.60
 -12  10  10    1.15    2.42
 -12  10  10   -0.56    2.27
 -12  10  10    3.71    2.85
 -12  10  10    0.84    2.57
 -12  10  10   -3.09    2.77
 -12  10  11   -1.18    2.51
 -12  10  11    0.22    2.32
 -12  10  11   -3.77    2.43
 -12  10  11   -0.45    2.94
 -12  10  11    0.85    2.59
 -12  10  11   -1.13    2.39
 -12  10  11    1.84    1.99
 -12  10  11    2.82    2.76
 -12  10  12    1.55    2.67
 -12  10  12    1.90    2.90
 -12  10  12    0.03    2.73
 -12  10  12    0.66    2.43
 -12  10  12    0.24    2.06
 -12  10  12    4.24    2.98
 -12  10  13   -1.85    2.47
 -12  10  13   -2.83    2.40
 -12  10  13   -2.80    2.39
 -12  10  13    0.17    2.71
 -12  10  13   -1.06    2.66
 -12  10  13    1.33    2.44
 -12  10  13   -2.53    1.92
 -12  10  13   -0.20    2.84
 -12  10  14    0.00    2.58
 -12  10  14    2.19    2.65
 -12  10  14    3.97    2.57
 -12  10  14    0.00    3.06
 -12  10  14   -0.75    2.59
 -12  10  14    1.87    2.20
 -12  10  15    1.68    2.70
 -12  10  15    2.30    2.70
 -12  10  15    2.41    2.64
 -12  10  15    3.63    3.24
 -12  10  15   -0.81    2.90
 -12  10  15   -0.66    2.60
 -12  10  15    3.10    2.35
 -12  10  15   -0.30    2.96
 -12  10  16    0.56    2.81
 -12  10  16    2.93    2.72
 -12  10  16    3.42    2.70
 -12  10  16    4.71    3.19
 -12  10  16    0.50    2.94
 -12  10  16   -2.55    2.77
 -12  10  16   -0.75    2.30
 -12  10  16    0.61    3.23
 -12  10  17   -1.84    2.89
 -12  10  17   -0.01    2.82
 -12  10  17   -4.40    2.65
 -12  10  17   -3.49    3.08
 -12  10  17   -1.40    2.78
 -12  10  17    0.48    2.65
 -12  10  17    0.60    2.20
 -12  10  17    4.63    3.01
 -12  10  18    2.53    2.79
 -12  10  18   -0.61    3.33
 -12  10  18   -1.37    3.05
 -12  10  18    3.81    2.86
 -12  10  18    1.86    2.45
 -12  10  18    4.52    3.32
 -12  11   1    1.87    2.26
 -12  11   1    0.05    2.00
 -12  11   1    2.15    2.43
 -12  11   1   -1.31    2.05
 -12  11   1    0.89    1.93
 -12  11   1    2.67    1.42
 -12  11   1   -0.59    2.25
 -12  11   2   -0.24    2.35
 -12  11   2    0.09    1.87
 -12  11   2    0.34    1.95
 -12  11   2    0.92    2.48
 -12  11   2    3.05    2.15
 -12  11   2    2.78    2.04
 -12  11   2    0.97    1.50
 -12  11   3    0.80    2.19
 -12  11   3   -0.98    1.86
 -12  11   3    3.33    1.84
 -12  11   3    0.07    2.45
 -12  11   3    0.12    2.02
 -12  11   3   -0.66    1.44
 -12  11   4    1.68    2.23
 -12  11   4   -0.38    1.92
 -12  11   4    2.87    1.89
 -12  11   4   -0.63    2.55
 -12  11   4   -2.68    2.22
 -12  11   4    1.75    2.09
 -12  11   4    0.27    1.52
 -12  11   4   -1.69    2.52
 -12  11   5   -0.81    2.31
 -12  11   5    1.54    1.98
 -12  11   5   -0.57    1.99
 -12  11   5    2.38    2.73
 -12  11   5    1.70    2.37
 -12  11   5    3.17    2.05
 -12  11   5   -1.72    1.61
 -12  11   5    1.34    2.49
 -12  11   6    0.60    2.24
 -12  11   6   -0.14    2.04
 -12  11   6   -2.74    2.05
 -12  11   6    1.39    2.58
 -12  11   6    4.79    2.41
 -12  11   6   -0.07    2.10
 -12  11   6    3.75    1.75
 -12  11   6   -0.61    2.54
 -12  11   7    3.45    2.44
 -12  11   7    3.76    2.31
 -12  11   7    6.24    2.74
 -12  11   7    3.20    2.45
 -12  11   7    8.27    2.21
 -12  11   7    4.24    2.84
 -12  11   8    2.50    2.36
 -12  11   8   -0.59    2.25
 -12  11   8   -0.14    2.68
 -12  11   8    1.85    2.28
 -12  11   8    1.87    1.94
 -12  11   8    3.57    2.67
 -12  11   9   -1.02    2.57
 -12  11   9   -0.03    2.31
 -12  11   9    3.28    2.24
 -12  11   9    0.06    2.98
 -12  11   9    0.73    2.60
 -12  11   9   -0.25    2.40
 -12  11   9    0.13    1.94
 -12  11   9    3.39    2.77
 -12  11  10    2.08    2.71
 -12  11  10    0.58    2.27
 -12  11  10   -1.09    2.20
 -12  11  10    1.27    2.93
 -12  11  10   -0.28    2.64
 -12  11  10    0.66    2.81
 -12  11  11   -1.41    2.54
 -12  11  11   -1.10    2.39
 -12  11  11   -0.19    2.90
 -12  11  11   -1.84    2.65
 -12  11  11   -1.20    2.44
 -12  11  11   -0.16    1.87
 -12  11  11    1.23    2.75
 -12  11  12   -2.29    2.68
 -12  11  12   -3.29    2.95
 -12  11  12    1.32    2.76
 -12  11  12    1.77    2.45
 -12  11  12   -1.10    2.00
 -12  11  12    1.94    2.76
 -12  11  13   -0.30    2.48
 -12  11  13   -0.48    2.45
 -12  11  13    0.00    2.39
 -12  11  13    0.30    2.90
 -12  11  13   -3.11    2.76
 -12  11  13    0.48    2.52
 -12  11  13    1.48    2.01
 -12  11  14    0.74    2.59
 -12  11  14   -2.58    2.49
 -12  11  14    0.88    2.46
 -12  11  14    2.50    2.98
 -12  11  14   -2.99    2.58
 -12  11  14   -2.16    2.06
 -12  11  14    2.26    2.89
 -12  11  15   -0.05    2.68
 -12  11  15    3.44    2.60
 -12  11  15    0.41    2.45
 -12  11  15   -1.86    3.03
 -12  11  15   -0.66    2.81
 -12  11  15    0.81    2.55
 -12  11  15   -1.59    2.18
 -12  11  15   -1.69    3.08
 -12  11  16   -3.93    2.91
 -12  11  16    0.94    2.65
 -12  11  16   -0.02    2.53
 -12  11  16    2.26    3.10
 -12  11  16    0.90    3.05
 -12  11  16    0.69    2.64
 -12  11  16    1.69    2.34
 -12  11  16   -0.57    3.25
 -12  11  17   -2.20    2.87
 -12  11  17    3.25    2.90
 -12  11  17   -0.42    2.73
 -12  11  17   -1.32    3.26
 -12  11  17    0.03    2.91
 -12  11  17    4.22    2.73
 -12  11  17   -0.53    2.15
 -12  11  17    0.00    3.16
 -12  12   1   -3.33    1.72
 -12  12   1    2.15    2.16
 -12  12   1    1.77    1.86
 -12  12   1    1.45    2.41
 -12  12   1    1.71    1.99
 -12  12   1   -0.50    2.00
 -12  12   1   -1.89    1.28
 -12  12   1    1.16    2.28
 -12  12   2    0.07    2.29
 -12  12   2    1.67    1.91
 -12  12   2    1.31    2.51
 -12  12   2    3.59    2.03
 -12  12   2   -1.38    1.46
 -12  12   3   -1.48    2.29
 -12  12   3   -1.22    1.84
 -12  12   3   -0.26    1.87
 -12  12   3   -1.17    2.63
 -12  12   3   -0.46    2.30
 -12  12   3   -0.30    2.09
 -12  12   3    0.65    1.38
 -12  12   3   -2.35    2.31
 -12  12   4    1.07    2.33
 -12  12   4    1.44    2.02
 -12  12   4   -0.03    1.99
 -12  12   4    1.70    2.58
 -12  12   4    2.07    2.38
 -12  12   4   -1.04    2.11
 -12  12   4    1.53    1.68
 -12  12   4    5.22    2.57
 -12  12   5    2.14    2.33
 -12  12   5    0.23    2.08
 -12  12   5    2.80    2.12
 -12  12   5    2.23    2.67
 -12  12   5    4.40    2.59
 -12  12   5    1.52    2.10
 -12  12   5   -0.53    1.67
 -12  12   5    3.93    2.59
 -12  12   6   -3.65    2.36
 -12  12   6    0.44    1.97
 -12  12   6    1.85    1.89
 -12  12   6    0.16    2.39
 -12  12   6    0.14    2.06
 -12  12   6    0.85    1.60
 -12  12   6   -2.74    2.54
 -12  12   7   -0.03    2.06
 -12  12   7   -0.13    2.02
 -12  12   7    5.15    2.51
 -12  12   7   -0.13    2.18
 -12  12   7   -0.25    1.73
 -12  12   7    3.35    2.66
 -12  12   8    4.07    2.63
 -12  12   8   -0.50    2.31
 -12  12   8    4.65    2.33
 -12  12   8    4.02    2.99
 -12  12   8    4.02    2.69
 -12  12   8    2.42    2.48
 -12  12   8    1.39    1.91
 -12  12   8   -1.54    2.87
 -12  12   9    3.19    2.63
 -12  12   9   -3.20    2.29
 -12  12   9    0.63    2.29
 -12  12   9   -0.86    3.04
 -12  12   9    0.00    2.54
 -12  12   9    3.81    2.41
 -12  12   9    2.55    1.92
 -12  12   9    1.71    2.81
 -12  12  10   -0.15    2.66
 -12  12  10    1.55    2.34
 -12  12  10    0.83    2.21
 -12  12  10    1.01    2.80
 -12  12  10    2.81    2.80
 -12  12  10    3.08    2.93
 -12  12  11   -3.49    2.57
 -12  12  11   -2.15    2.97
 -12  12  11   -2.77    2.70
 -12  12  11    0.83    2.32
 -12  12  11    0.17    1.87
 -12  12  11   -0.14    2.68
 -12  12  12   -3.68    2.67
 -12  12  12    1.01    2.35
 -12  12  12    1.07    2.35
 -12  12  12    0.76    2.86
 -12  12  12    0.00    2.78
 -12  12  12   -1.68    2.50
 -12  12  12   -0.29    1.95
 -12  12  12    0.37    2.79
 -12  12  13   -4.24    2.74
 -12  12  13    2.07    2.50
 -12  12  13   -0.09    2.40
 -12  12  13   -1.03    3.07
 -12  12  13   -1.46    2.46
 -12  12  13    4.39    2.11
 -12  12  14   -0.73    2.90
 -12  12  14    0.69    2.50
 -12  12  14    2.08    2.56
 -12  12  14    4.30    3.06
 -12  12  14    0.41    3.09
 -12  12  14   -1.09    2.59
 -12  12  14    1.65    2.15
 -12  12  14    6.17    3.07
 -12  12  15   -3.21    2.65
 -12  12  15   -0.26    2.58
 -12  12  15    0.00    2.39
 -12  12  15   -0.04    2.95
 -12  12  15   -0.37    2.98
 -12  12  15   -3.78    2.57
 -12  12  15    0.24    2.05
 -12  12  15    2.34    2.91
 -12  12  16    2.85    2.83
 -12  12  16    3.30    2.68
 -12  12  16    0.50    2.72
 -12  12  16    0.98    3.11
 -12  12  16   -0.63    2.92
 -12  12  16   -0.40    2.64
 -12  12  16   -0.93    2.23
 -12  12  16   -2.49    3.16
 -12  12  17   -1.19    2.90
 -12  12  17   -3.21    2.67
 -12  12  17   -0.80    2.64
 -12  12  17   -3.45    3.20
 -12  12  17    0.96    3.04
 -12  12  17    1.54    2.63
 -12  12  17   -0.88    2.12
 -12  12  17    2.10    3.19
 -12  13   1   11.51    2.68
 -12  13   1    8.38    2.99
 -12  13   1   10.58    2.85
 -12  13   1   11.22    3.28
 -12  13   1   14.07    3.01
 -12  13   1    9.98    2.91
 -12  13   1   13.85    2.31
 -12  13   1   11.54    3.06
 -12  13   2    3.49    2.61
 -12  13   2    5.02    2.29
 -12  13   2    1.28    2.88
 -12  13   2    5.05    2.45
 -12  13   2    4.90    1.72
 -12  13   3   -4.39    2.56
 -12  13   3    2.88    2.02
 -12  13   3    3.77    2.10
 -12  13   3    5.06    2.68
 -12  13   3   -0.25    2.41
 -12  13   3    1.45    2.16
 -12  13   3    0.84    1.55
 -12  13   3    0.25    2.44
 -12  13   4   -1.10    2.23
 -12  13   4   -0.04    1.79
 -12  13   4    0.08    1.78
 -12  13   4   -2.23    2.61
 -12  13   4    0.66    2.17
 -12  13   4   -0.60    2.09
 -12  13   4   -3.17    1.44
 -12  13   4   -0.06    2.48
 -12  13   5   -0.76    2.56
 -12  13   5    2.74    2.08
 -12  13   5    1.29    2.02
 -12  13   5    0.65    2.78
 -12  13   5    0.61    2.34
 -12  13   5    0.17    2.14
 -12  13   5    1.49    1.71
 -12  13   5    1.95    2.60
 -12  13   6    2.67    2.33
 -12  13   6    5.41    2.32
 -12  13   6    4.04    2.68
 -12  13   6    6.61    2.46
 -12  13   6    4.58    2.02
 -12  13   6    6.91    2.87
 -12  13   7    2.79    2.59
 -12  13   7    4.56    2.16
 -12  13   7    2.65    2.16
 -12  13   7    0.93    2.99
 -12  13   7   -1.60    2.50
 -12  13   7    2.90    2.30
 -12  13   7   -0.09    1.73
 -12  13   7   -1.64    2.74
 -12  13   8    5.45    2.71
 -12  13   8    6.56    2.39
 -12  13   8   12.79    2.45
 -12  13   8    0.24    3.01
 -12  13   8    2.34    2.87
 -12  13   8    2.92    2.62
 -12  13   8    1.55    2.08
 -12  13   8    2.23    2.95
 -12  13   9    0.00    2.66
 -12  13   9    1.74    2.19
 -12  13   9    1.14    2.14
 -12  13   9   -0.37    2.84
 -12  13   9   -2.11    2.57
 -12  13   9    1.15    2.71
 -12  13  10    1.26    2.71
 -12  13  10    0.02    2.29
 -12  13  10    0.60    2.90
 -12  13  10    1.26    2.68
 -12  13  10   -1.08    2.45
 -12  13  10    3.55    1.93
 -12  13  10   -0.29    2.78
 -12  13  11    0.00    2.63
 -12  13  11    0.77    2.98
 -12  13  11    3.18    2.81
 -12  13  11    0.56    2.54
 -12  13  11    2.43    1.99
 -12  13  11    3.09    2.87
 -12  13  12   -0.91    2.75
 -12  13  12    1.63    2.36
 -12  13  12    0.93    2.32
 -12  13  12   -2.44    2.98
 -12  13  12   -0.42    2.81
 -12  13  12    1.76    2.43
 -12  13  12   -0.94    2.01
 -12  13  12    0.20    2.83
 -12  13  13   -1.36    2.76
 -12  13  13    2.23    2.44
 -12  13  13    0.00    2.40
 -12  13  13    1.66    3.15
 -12  13  13    0.72    2.48
 -12  13  13   -1.16    2.03
 -12  13  14    0.44    2.65
 -12  13  14    0.12    2.35
 -12  13  14    0.04    2.34
 -12  13  14   -1.54    2.97
 -12  13  14    1.74    3.05
 -12  13  14   -2.81    2.49
 -12  13  14   -0.87    1.99
 -12  13  14   -2.30    2.80
 -12  13  15    1.19    2.68
 -12  13  15   -5.23    2.63
 -12  13  15    0.54    2.32
 -12  13  15    1.15    3.06
 -12  13  15   -3.64    2.90
 -12  13  15   -2.71    2.52
 -12  13  15    0.80    2.10
 -12  13  15    0.41    2.96
 -12  13  16    0.04    2.78
 -12  13  16   -0.19    2.54
 -12  13  16    0.33    2.61
 -12  13  16   -5.35    3.17
 -12  13  16    1.73    2.99
 -12  13  16    1.57    2.62
 -12  13  16    1.21    2.17
 -12  13  16   -2.11    3.15
 -12  14   1   -2.96    1.87
 -12  14   1    4.80    2.33
 -12  14   1    2.29    2.14
 -12  14   1    3.82    2.60
 -12  14   1   -3.92    2.46
 -12  14   1    2.00    1.37
 -12  14   2    1.60    1.71
 -12  14   2   -1.99    2.25
 -12  14   2   -0.58    1.98
 -12  14   2   -2.85    2.46
 -12  14   2    0.32    2.28
 -12  14   2   -0.96    1.28
 -12  14   3    1.27    2.31
 -12  14   3    2.33    2.01
 -12  14   3   -2.37    2.66
 -12  14   3    2.62    2.26
 -12  14   3    0.00    2.16
 -12  14   3   -0.19    1.49
 -12  14   3    1.83    2.43
 -12  14   4    2.83    2.59
 -12  14   4    3.33    2.17
 -12  14   4    3.15    2.19
 -12  14   4    1.18    2.86
 -12  14   4    6.72    2.54
 -12  14   4    0.61    2.48
 -12  14   4    4.29    1.80
 -12  14   4    4.74    2.66
 -12  14   5    1.08    2.03
 -12  14   5    1.57    2.00
 -12  14   5    1.48    2.45
 -12  14   5    3.06    2.25
 -12  14   5   -0.26    1.60
 -12  14   5   -3.30    2.55
 -12  14   6    8.24    2.63
 -12  14   6    6.18    2.53
 -12  14   6    6.14    2.87
 -12  14   6    4.89    2.72
 -12  14   6    9.14    2.19
 -12  14   6    4.85    3.11
 -12  14   7    1.07    2.53
 -12  14   7   -2.61    2.07
 -12  14   7    0.83    1.98
 -12  14   7   -1.20    2.64
 -12  14   7    3.89    2.59
 -12  14   7    1.50    2.18
 -12  14   7   -0.66    1.62
 -12  14   7   -2.65    2.62
 -12  14   8    3.68    2.69
 -12  14   8    2.37    2.26
 -12  14   8    1.63    2.16
 -12  14   8   -0.62    2.99
 -12  14   8   -1.75    2.69
 -12  14   8   -3.55    2.38
 -12  14   8    3.95    1.86
 -12  14   8    5.09    2.81
 -12  14   9    1.80    2.58
 -12  14   9    4.50    2.30
 -12  14   9   -0.73    2.16
 -12  14   9    1.95    2.85
 -12  14   9   -3.09    2.69
 -12  14   9    2.22    2.70
 -12  14  10   -1.07    2.57
 -12  14  10   -3.95    2.81
 -12  14  10   -0.97    2.62
 -12  14  10   -2.87    2.23
 -12  14  10   -0.75    1.75
 -12  14  10    2.22    2.75
 -12  14  11    7.26    2.70
 -12  14  11   -0.86    2.48
 -12  14  11    2.09    2.39
 -12  14  11    1.24    3.01
 -12  14  11    0.12    2.70
 -12  14  11   -0.16    2.41
 -12  14  11   -0.81    1.87
 -12  14  11   -4.48    2.94
 -12  14  12   -1.09    2.71
 -12  14  12   -2.61    2.37
 -12  14  12   -0.24    2.20
 -12  14  12   -1.33    2.91
 -12  14  12   -0.76    2.73
 -12  14  12    0.31    2.37
 -12  14  12    1.55    1.89
 -12  14  12   -2.40    2.91
 -12  14  13    3.72    2.70
 -12  14  13    3.25    2.55
 -12  14  13    0.78    2.49
 -12  14  13    2.88    3.33
 -12  14  13    0.49    2.53
 -12  14  13   -1.75    2.07
 -12  14  14   -0.01    2.83
 -12  14  14   -1.48    2.28
 -12  14  14   -0.99    2.16
 -12  14  14   -1.49    2.93
 -12  14  14   -1.67    2.82
 -12  14  14   -3.72    2.39
 -12  14  14   -1.74    1.93
 -12  14  14   -6.63    2.98
 -12  14  15    0.36    2.79
 -12  14  15    8.15    2.58
 -12  14  15    0.74    2.43
 -12  14  15    0.31    3.06
 -12  14  15    1.96    2.97
 -12  14  15    0.69    2.43
 -12  14  15   -7.67    2.09
 -12  14  15   -1.63    3.16
 -12  14  16    0.54    2.78
 -12  14  16   -1.06    2.54
 -12  14  16   -0.33    2.55
 -12  14  16    2.93    3.06
 -12  14  16   -2.02    3.05
 -12  14  16   -0.70    2.54
 -12  14  16    0.00    2.06
 -12  14  16    1.06    3.07
 -12  15   1    2.06    1.72
 -12  15   1    0.36    2.31
 -12  15   1    2.00    2.26
 -12  15   1   -3.29    2.55
 -12  15   1   -0.44    2.56
 -12  15   1    0.12    1.31
 -12  15   2    2.09    1.86
 -12  15   2    0.01    2.43
 -12  15   2    5.55    2.21
 -12  15   2   -0.82    2.66
 -12  15   2    1.13    2.42
 -12  15   2   -0.02    2.39
 -12  15   2   -0.08    1.44
 -12  15   2    2.39    2.44
 -12  15   3    0.26    2.41
 -12  15   3    2.53    2.18
 -12  15   3    1.15    2.77
 -12  15   3    2.58    2.42
 -12  15   3   -2.38    2.47
 -12  15   3    2.38    1.54
 -12  15   3    0.20    2.44
 -12  15   4    1.89    1.96
 -12  15   4    0.54    2.10
 -12  15   4    0.54    2.40
 -12  15   4   -1.72    2.25
 -12  15   4    1.73    1.58
 -12  15   4    0.13    2.60
 -12  15   5    0.02    2.10
 -12  15   5    0.62    2.11
 -12  15   5    6.32    2.56
 -12  15   5    0.29    2.32
 -12  15   5    1.94    1.74
 -12  15   5    2.77    2.69
 -12  15   6   -2.33    2.58
 -12  15   6    2.04    2.12
 -12  15   6    5.09    2.17
 -12  15   6   -0.05    2.93
 -12  15   6    2.53    2.55
 -12  15   6   -0.89    2.32
 -12  15   6   -1.24    1.70
 -12  15   6    4.79    2.69
 -12  15   7    0.11    2.44
 -12  15   7    2.13    2.06
 -12  15   7   -0.35    1.93
 -12  15   7   -1.99    2.65
 -12  15   7    0.68    2.57
 -12  15   7   -2.37    2.28
 -12  15   7    1.41    1.70
 -12  15   7   -2.17    2.75
 -12  15   8   -2.18    2.58
 -12  15   8   -0.10    2.22
 -12  15   8    0.83    2.08
 -12  15   8    2.84    2.84
 -12  15   8    2.82    2.59
 -12  15   8    1.17    1.81
 -12  15   8   -1.12    2.61
 -12  15   9   -0.13    2.61
 -12  15   9    1.04    2.77
 -12  15   9    0.53    2.64
 -12  15   9    0.31    2.70
 -12  15  10   -0.55    2.54
 -12  15  10   -0.65    2.98
 -12  15  10    0.05    2.58
 -12  15  10    0.00    2.25
 -12  15  10   -2.73    1.76
 -12  15  10   -1.72    2.62
 -12  15  11   -2.22    2.82
 -12  15  11    5.28    2.50
 -12  15  11    3.99    2.35
 -12  15  11   -1.37    3.15
 -12  15  11    2.48    2.63
 -12  15  11    0.68    2.40
 -12  15  11    0.42    1.99
 -12  15  11    0.00    2.91
 -12  15  12   -6.06    2.82
 -12  15  12   -0.77    2.29
 -12  15  12    0.95    2.29
 -12  15  12    4.44    2.88
 -12  15  12   -2.66    2.30
 -12  15  12    0.27    1.84
 -12  15  13    2.74    2.91
 -12  15  13    6.38    2.68
 -12  15  13    3.89    2.48
 -12  15  13    1.06    3.29
 -12  15  13    4.23    3.06
 -12  15  13   -1.17    2.56
 -12  15  13    0.20    2.14
 -12  15  13   -0.14    3.05
 -12  15  14    0.17    2.83
 -12  15  14    1.67    2.42
 -12  15  14   -1.23    2.46
 -12  15  14    5.50    3.17
 -12  15  14    0.06    2.87
 -12  15  14   -0.31    2.53
 -12  15  14   -2.58    2.07
 -12  15  14    1.27    2.92
 -12  15  15   -0.23    2.93
 -12  15  15    0.00    2.47
 -12  15  15    0.00    2.42
 -12  15  15   -0.22    3.20
 -12  15  15   -0.11    2.94
 -12  15  15   -3.12    2.53
 -12  15  15   -1.11    1.98
 -12  15  15    8.63    3.06
 -12  16   1    2.21    1.87
 -12  16   1   -2.39    2.41
 -12  16   1    3.41    2.43
 -12  16   1    1.85    2.65
 -12  16   1    0.00    3.04
 -12  16   1    1.02    1.42
 -12  16   2    9.52    2.57
 -12  16   2    6.47    3.11
 -12  16   2   17.60    2.98
 -12  16   2    9.54    3.26
 -12  16   2    8.93    2.89
 -12  16   2    5.88    3.33
 -12  16   2    7.30    2.18
 -12  16   2    9.56    3.10
 -12  16   3    8.01    2.29
 -12  16   3    3.45    2.43
 -12  16   3    3.32    2.58
 -12  16   3    0.43    2.68
 -12  16   3    2.27    1.76
 -12  16   3    4.02    2.81
 -12  16   4   15.13    2.96
 -12  16   4   10.30    3.11
 -12  16   4   15.03    3.31
 -12  16   4   10.58    2.50
 -12  16   4   12.08    3.47
 -12  16   5   -0.08    2.42
 -12  16   5    1.98    1.93
 -12  16   5    0.09    2.03
 -12  16   5   -2.49    2.82
 -12  16   5   -3.55    2.50
 -12  16   5   -3.60    2.36
 -12  16   5   -2.13    1.45
 -12  16   5    1.55    2.66
 -12  16   6    2.45    2.93
 -12  16   6    6.42    2.57
 -12  16   6   11.34    2.55
 -12  16   6    9.34    3.26
 -12  16   6    6.33    2.97
 -12  16   6    4.16    2.75
 -12  16   6    5.91    2.12
 -12  16   6    7.30    3.10
 -12  16   7   -0.69    2.73
 -12  16   7    3.37    2.17
 -12  16   7    6.17    2.23
 -12  16   7   -1.05    2.96
 -12  16   7    3.04    2.72
 -12  16   7   -0.03    2.37
 -12  16   7   -0.54    1.74
 -12  16   7    1.55    2.81
 -12  16   8   -4.56    2.69
 -12  16   8    3.65    2.19
 -12  16   8   -1.67    3.05
 -12  16   8    2.03    2.60
 -12  16   8    3.14    2.84
 -12  16   9   -1.48    2.71
 -12  16   9    0.22    2.93
 -12  16   9    3.17    2.57
 -12  16   9   -0.93    2.43
 -12  16   9   -0.10    1.83
 -12  16   9   -1.78    2.76
 -12  16  10   -0.88    2.75
 -12  16  10    1.72    2.34
 -12  16  10    0.47    2.21
 -12  16  10    0.89    2.92
 -12  16  10    0.86    2.63
 -12  16  10   -0.52    2.43
 -12  16  10    2.69    1.94
 -12  16  10    1.71    2.86
 -12  16  11    0.05    2.59
 -12  16  11   -1.90    2.23
 -12  16  11   -3.60    2.22
 -12  16  11   -0.26    2.93
 -12  16  11    3.97    2.76
 -12  16  11    0.71    2.37
 -12  16  11   -1.20    1.80
 -12  16  11   -1.09    2.92
 -12  16  12    2.25    2.82
 -12  16  12    3.85    2.46
 -12  16  12    5.31    2.44
 -12  16  12    0.87    3.15
 -12  16  12    4.89    2.65
 -12  16  12   -2.84    2.01
 -12  16  13    3.92    2.87
 -12  16  13    0.00    2.50
 -12  16  13    0.43    2.36
 -12  16  13   -1.01    3.07
 -12  16  13    2.43    2.97
 -12  16  13   -0.77    2.49
 -12  16  13    1.72    2.06
 -12  16  13    1.86    3.03
 -12  16  14    4.09    2.83
 -12  16  14    0.65    2.34
 -12  16  14    0.07    2.34
 -12  16  14    0.00    3.15
 -12  16  14    0.00    2.83
 -12  16  14    0.49    2.48
 -12  16  14   -2.42    2.01
 -12  16  14    1.12    2.98
 -12  16  15    4.96    2.96
 -12  16  15   -1.26    2.58
 -12  16  15   -0.93    2.35
 -12  16  15    3.02    3.17
 -12  16  15   -0.38    2.88
 -12  16  15    2.35    2.51
 -12  16  15   -2.27    1.96
 -12  16  15   -4.85    3.08
 -12  17   1   -0.22    1.77
 -12  17   1    0.82    2.41
 -12  17   1    0.87    2.53
 -12  17   1   -3.30    2.70
 -12  17   1   -2.12    2.33
 -12  17   1    1.80    3.32
 -12  17   1   -1.11    1.27
 -12  17   1    5.10    2.51
 -12  17   2    0.01    2.02
 -12  17   2   -1.56    2.56
 -12  17   2    1.31    2.58
 -12  17   2    1.81    3.02
 -12  17   2    6.00    1.62
 -12  17   2    0.96    2.70
 -12  17   3   -0.54    1.88
 -12  17   3   -0.98    2.22
 -12  17   3   -1.87    2.33
 -12  17   3    2.00    2.70
 -12  17   3    0.60    1.36
 -12  17   3   -3.31    2.62
 -12  17   4    7.52    2.47
 -12  17   4    1.34    2.92
 -12  17   4    7.00    2.60
 -12  17   4    6.69    3.15
 -12  17   4    4.60    2.74
 -12  17   4    1.09    3.03
 -12  17   4    6.04    2.00
 -12  17   4    7.28    3.11
 -12  17   5    3.79    2.55
 -12  17   5    2.32    2.08
 -12  17   5    2.52    2.74
 -12  17   5   -0.11    2.62
 -12  17   5    0.33    2.54
 -12  17   5   -1.19    1.64
 -12  17   5    0.37    2.84
 -12  17   6   -1.31    2.08
 -12  17   6    1.88    2.16
 -12  17   6    0.00    2.94
 -12  17   6   -2.20    2.68
 -12  17   6    2.14    2.44
 -12  17   6    2.40    1.64
 -12  17   6   -2.09    2.88
 -12  17   7    2.62    2.75
 -12  17   7    7.14    2.35
 -12  17   7    0.15    2.31
 -12  17   7    2.50    3.01
 -12  17   7    4.82    2.81
 -12  17   7    1.06    2.65
 -12  17   7    3.07    1.87
 -12  17   7    0.59    2.97
 -12  17   8    1.69    2.67
 -12  17   8    1.51    3.06
 -12  17   8    3.21    2.85
 -12  17   8    3.67    2.99
 -12  17   9    2.22    2.74
 -12  17   9   -3.56    2.35
 -12  17   9    3.79    2.31
 -12  17   9   -1.07    2.99
 -12  17   9    0.91    2.64
 -12  17   9    0.34    2.34
 -12  17   9    2.32    1.83
 -12  17   9   -2.05    2.86
 -12  17  10    1.55    2.72
 -12  17  10    0.89    2.30
 -12  17  10    2.94    2.29
 -12  17  10    2.26    2.98
 -12  17  10   -0.80    2.82
 -12  17  10   -2.80    2.49
 -12  17  10    1.51    1.88
 -12  17  10    1.55    2.99
 -12  17  11   -2.68    2.91
 -12  17  11    1.15    2.33
 -12  17  11   -1.67    2.26
 -12  17  11    1.27    3.10
 -12  17  11    1.41    2.91
 -12  17  11    0.83    2.48
 -12  17  11    0.34    1.84
 -12  17  12    1.22    2.80
 -12  17  12   -0.64    2.23
 -12  17  12   -2.67    2.22
 -12  17  12    1.62    3.12
 -12  17  12   -1.26    2.46
 -12  17  12   -2.06    1.83
 -12  17  13    1.57    2.80
 -12  17  13    2.21    2.42
 -12  17  13    1.23    2.52
 -12  17  13    4.54    3.14
 -12  17  13    4.21    2.98
 -12  17  13    4.56    2.58
 -12  17  13   -0.29    2.00
 -12  17  13   -4.38    3.07
 -12  17  14   -0.49    2.88
 -12  17  14   -0.28    2.44
 -12  17  14    0.77    2.41
 -12  17  14    5.17    3.33
 -12  17  14   -0.69    3.01
 -12  17  14    4.36    2.67
 -12  17  14    0.08    2.03
 -12  17  14    1.01    2.96
 -12  18   1   -1.39    1.78
 -12  18   1   -1.14    2.66
 -12  18   1   -0.78    2.30
 -12  18   1    4.01    3.78
 -12  18   1    1.21    1.35
 -12  18   1    2.12    2.53
 -12  18   2   -2.87    1.93
 -12  18   2    5.24    2.50
 -12  18   2    1.45    2.46
 -12  18   2    0.52    3.27
 -12  18   2    1.02    1.41
 -12  18   2    0.23    2.66
 -12  18   3   -0.98    1.92
 -12  18   3    1.83    2.54
 -12  18   3    0.79    2.40
 -12  18   3   -3.85    2.75
 -12  18   3   -2.77    2.40
 -12  18   3   -0.50    3.01
 -12  18   3    1.27    1.45
 -12  18   3   -0.64    2.56
 -12  18   4    8.38    2.57
 -12  18   4    5.16    3.02
 -12  18   4   12.93    2.82
 -12  18   4    5.72    3.24
 -12  18   4    7.77    2.99
 -12  18   4    7.16    3.19
 -12  18   4    7.31    2.10
 -12  18   4    7.86    3.20
 -12  18   5   -0.28    2.52
 -12  18   5    3.60    2.26
 -12  18   5    5.15    2.84
 -12  18   5   -0.95    2.60
 -12  18   5    1.79    2.73
 -12  18   5    0.00    1.56
 -12  18   5    1.05    2.72
 -12  18   6    1.54    2.74
 -12  18   6    1.83    2.21
 -12  18   6    2.32    2.35
 -12  18   6    5.14    3.02
 -12  18   6    2.37    2.79
 -12  18   6    0.62    2.68
 -12  18   6    1.49    1.78
 -12  18   6    4.62    2.91
 -12  18   7    0.14    2.54
 -12  18   7   -1.14    2.88
 -12  18   7    2.34    2.60
 -12  18   7    0.44    2.80
 -12  18   8   -0.56    2.55
 -12  18   8   -3.20    2.23
 -12  18   8    0.00    2.85
 -12  18   8    0.51    2.62
 -12  18   8    0.00    2.48
 -12  18   8   -1.02    1.67
 -12  18   8   -1.29    2.88
 -12  18   9   -0.86    2.79
 -12  18   9    5.35    2.23
 -12  18   9   -2.26    2.19
 -12  18   9    0.99    2.94
 -12  18   9    0.00    2.66
 -12  18   9   -3.26    2.43
 -12  18   9    1.04    1.78
 -12  18   9   -0.01    2.87
 -12  18  10    0.45    2.72
 -12  18  10   -2.92    2.29
 -12  18  10    3.57    2.27
 -12  18  10    1.06    2.98
 -12  18  10    0.71    2.80
 -12  18  10    0.04    2.51
 -12  18  10    0.09    1.84
 -12  18  10    2.35    2.99
 -12  18  11   -0.93    2.68
 -12  18  11   -4.10    2.17
 -12  18  11    1.12    2.15
 -12  18  11   -2.05    2.93
 -12  18  11   -2.59    2.47
 -12  18  11    1.96    1.89
 -12  18  12    0.03    2.72
 -12  18  12    3.21    2.37
 -12  18  12    0.84    2.40
 -12  18  12   -4.63    3.07
 -12  18  12    3.60    2.91
 -12  18  12   -1.85    2.55
 -12  18  12    0.00    1.92
 -12  18  12   -0.38    3.08
 -12  18  13   -1.62    2.83
 -12  18  13    1.62    2.42
 -12  18  13    0.00    2.36
 -12  18  13    0.73    3.11
 -12  18  13    1.43    3.06
 -12  18  13    0.95    2.62
 -12  18  13    4.63    2.06
 -12  18  13   -1.31    3.20
 -12  19   1    1.39    1.68
 -12  19   1   -2.18    2.46
 -12  19   1    0.20    2.92
 -12  19   1    3.21    2.81
 -12  19   1   -1.94    2.27
 -12  19   1   -9.56    4.23
 -12  19   1   -0.74    1.29
 -12  19   1   -0.31    2.50
 -12  19   2    2.31    1.82
 -12  19   2    1.71    2.50
 -12  19   2   -2.73    2.55
 -12  19   2   -2.87    2.59
 -12  19   2   -1.62    2.35
 -12  19   2   -1.57    3.64
 -12  19   2   -1.32    1.37
 -12  19   2    3.30    2.65
 -12  19   3    1.64    1.98
 -12  19   3   -1.76    2.62
 -12  19   3    1.18    2.59
 -12  19   3   -3.14    2.72
 -12  19   3    2.72    2.48
 -12  19   3    5.48    3.37
 -12  19   3    0.55    1.50
 -12  19   3    0.64    2.62
 -12  19   4    3.76    2.09
 -12  19   4    2.06    2.66
 -12  19   4   -0.13    2.47
 -12  19   4    4.40    2.87
 -12  19   4    2.89    2.65
 -12  19   4   -0.60    3.03
 -12  19   4    0.63    1.66
 -12  19   4    3.21    2.87
 -12  19   5   -1.44    2.14
 -12  19   5    0.00    2.62
 -12  19   5   -0.52    2.26
 -12  19   5    1.97    2.74
 -12  19   5    0.16    2.59
 -12  19   5   -1.76    2.95
 -12  19   5    3.58    1.67
 -12  19   5    2.53    2.70
 -12  19   6    1.91    2.68
 -12  19   6    3.90    3.00
 -12  19   6   -0.69    2.62
 -12  19   6    1.54    2.88
 -12  19   6   -0.18    1.67
 -12  19   6   -1.86    2.91
 -12  19   7   -1.98    2.53
 -12  19   7    1.94    2.19
 -12  19   7    1.43    2.85
 -12  19   7   -1.24    2.70
 -12  19   7   -0.96    2.94
 -12  19   8   -2.69    2.70
 -12  19   8   -3.93    2.17
 -12  19   8    1.19    2.24
 -12  19   8    3.29    2.96
 -12  19   8    1.01    2.68
 -12  19   8    1.85    2.57
 -12  19   8    0.24    1.61
 -12  19   8   -3.42    2.85
 -12  19   9    0.71    2.74
 -12  19   9   -2.17    2.19
 -12  19   9    0.62    2.26
 -12  19   9    1.08    2.95
 -12  19   9   -0.77    2.74
 -12  19   9   -1.15    2.62
 -12  19   9   -1.25    1.70
 -12  19   9    1.40    2.92
 -12  19  10    2.65    2.86
 -12  19  10   -0.09    2.25
 -12  19  10    2.09    2.26
 -12  19  10    0.84    3.08
 -12  19  10   -0.88    2.89
 -12  19  10   -0.33    2.53
 -12  19  10   -3.71    1.83
 -12  19  11   -0.19    2.68
 -12  19  11    1.88    2.24
 -12  19  11    0.00    2.16
 -12  19  11   -1.46    3.14
 -12  19  11   -2.75    2.48
 -12  19  11   -1.52    1.82
 -12  19  12    4.83    2.88
 -12  19  12    0.24    2.31
 -12  19  12    0.69    2.26
 -12  19  12   -1.54    2.97
 -12  19  12   -0.67    2.92
 -12  19  12    5.05    2.60
 -12  19  12   -2.87    1.97
 -12  19  12   -0.21    3.09
 -12  19  13   -2.15    2.71
 -12  19  13    2.34    2.25
 -12  19  13   -0.84    2.29
 -12  19  13    0.47    2.96
 -12  19  13   -2.78    2.87
 -12  19  13    2.43    2.64
 -12  19  13   -2.38    1.95
 -12  19  13   -5.35    3.21
 -12  20   1    0.69    1.89
 -12  20   1    2.83    2.52
 -12  20   1    5.32    3.27
 -12  20   1    5.90    2.90
 -12  20   1    2.19    2.44
 -12  20   1   -3.66    4.91
 -12  20   1   -0.73    1.37
 -12  20   1    0.07    2.71
 -12  20   2    2.20    1.91
 -12  20   2    2.00    2.61
 -12  20   2    2.45    2.92
 -12  20   2   -0.88    2.86
 -12  20   2    0.05    2.42
 -12  20   2    2.35    4.16
 -12  20   2    1.92    1.54
 -12  20   2   -0.34    2.70
 -12  20   3    2.70    2.00
 -12  20   3   -3.06    2.55
 -12  20   3    2.50    2.56
 -12  20   3    1.52    2.74
 -12  20   3    1.28    2.43
 -12  20   3   -1.97    3.73
 -12  20   3    0.13    1.53
 -12  20   3    1.83    2.70
 -12  20   4    0.72    2.49
 -12  20   4   -0.27    2.41
 -12  20   4   -2.78    2.75
 -12  20   4   -1.13    2.51
 -12  20   4    3.49    3.30
 -12  20   4   -0.41    1.44
 -12  20   4   -0.38    2.73
 -12  20   5   -1.64    2.59
 -12  20   5   -4.81    2.91
 -12  20   5    2.30    2.71
 -12  20   5   -0.44    2.94
 -12  20   5    0.22    1.54
 -12  20   5    3.16    2.77
 -12  20   6    1.91    2.13
 -12  20   6   -3.63    2.71
 -12  20   6    3.79    2.96
 -12  20   6    2.21    2.73
 -12  20   6    0.89    2.85
 -12  20   7   -3.68    2.59
 -12  20   7   -4.21    2.25
 -12  20   7   -3.31    2.97
 -12  20   7   -1.54    2.66
 -12  20   7    4.41    2.87
 -12  20   7    0.38    1.65
 -12  20   7    5.10    2.83
 -12  20   8    0.68    2.71
 -12  20   8   -1.15    2.17
 -12  20   8    3.71    2.30
 -12  20   8   -1.38    3.08
 -12  20   8   -4.40    2.70
 -12  20   8    3.00    2.74
 -12  20   8    0.07    1.70
 -12  20   8    1.69    2.95
 -12  20   9    0.81    2.92
 -12  20   9    1.18    2.34
 -12  20   9    1.85    2.41
 -12  20   9    1.71    3.06
 -12  20   9    0.00    2.88
 -12  20   9   -3.10    2.73
 -12  20   9    2.76    1.83
 -12  20   9    1.61    3.07
 -12  20  10   -1.44    2.77
 -12  20  10   -2.03    2.17
 -12  20  10   -3.16    2.21
 -12  20  10   -0.65    3.16
 -12  20  10    1.16    2.50
 -12  20  10   -1.08    1.74
 -12  20  11   -0.81    2.89
 -12  20  11   -1.32    2.24
 -12  20  11    2.06    2.19
 -12  20  11    0.00    3.22
 -12  20  11   -6.31    3.11
 -12  20  11    2.85    2.55
 -12  20  11   -1.02    1.83
 -12  20  11   -0.65    3.15
 -12  20  12   -2.94    2.92
 -12  20  12   -0.74    2.43
 -12  20  12    1.17    2.34
 -12  20  12    5.83    3.23
 -12  20  12    0.92    2.95
 -12  20  12   -2.04    2.66
 -12  20  12   -1.04    1.85
 -12  20  12    3.54    3.19
 -12  21   1   -0.15    1.78
 -12  21   1   -1.10    2.57
 -12  21   1   -2.18    3.29
 -12  21   1   -2.12    2.79
 -12  21   1   -2.55    2.38
 -12  21   1   -7.57    5.23
 -12  21   1    1.39    1.27
 -12  21   1   -0.35    2.63
 -12  21   2    0.62    1.94
 -12  21   2   -0.63    2.60
 -12  21   2   -2.12    3.05
 -12  21   2   -2.93    2.86
 -12  21   2   -1.86    2.50
 -12  21   2   -2.55    4.59
 -12  21   2    1.44    1.41
 -12  21   2    3.78    2.63
 -12  21   3    2.57    2.71
 -12  21   3    3.79    2.90
 -12  21   3   -0.72    2.99
 -12  21   3    0.19    2.63
 -12  21   3    1.65    3.89
 -12  21   3    1.26    1.60
 -12  21   3    4.97    2.97
 -12  21   4   -1.41    2.84
 -12  21   4    1.46    2.97
 -12  21   4    1.62    2.80
 -12  21   4    3.15    3.78
 -12  21   4    4.71    1.76
 -12  21   4    3.50    2.99
 -12  21   5   -0.49    2.08
 -12  21   5    1.80    2.72
 -12  21   5   -3.61    2.94
 -12  21   5    2.70    2.66
 -12  21   5    3.75    2.93
 -12  21   6    2.97    2.18
 -12  21   6   -1.81    2.79
 -12  21   6    0.60    2.48
 -12  21   6    1.44    2.99
 -12  21   6   -1.06    2.74
 -12  21   6    2.75    2.85
 -12  21   7   -0.03    2.64
 -12  21   7    0.44    2.31
 -12  21   7    2.23    3.02
 -12  21   7   -0.01    2.62
 -12  21   7   -1.45    2.97
 -12  21   7   -4.26    1.59
 -12  21   7   -1.88    2.83
 -12  21   8   -0.76    2.57
 -12  21   8    1.43    2.28
 -12  21   8   -3.25    3.04
 -12  21   8   -3.42    2.75
 -12  21   8    0.86    2.88
 -12  21   8   -0.70    1.66
 -12  21   8   -3.10    2.97
 -12  21   9   -2.68    2.95
 -12  21   9    4.42    2.41
 -12  21   9    0.00    2.46
 -12  21   9    0.00    3.04
 -12  21   9   -0.65    2.91
 -12  21   9   -4.28    2.84
 -12  21   9    0.87    1.72
 -12  21  10    3.85    2.96
 -12  21  10   -3.86    2.37
 -12  21  10   -2.68    2.48
 -12  21  10    1.13    3.10
 -12  21  10   -0.69    2.74
 -12  21  10    1.38    1.76
 -12  21  11   -1.88    3.00
 -12  21  11    1.51    2.45
 -12  21  11    0.55    2.43
 -12  21  11    4.08    3.19
 -12  21  11    0.00    2.90
 -12  21  11   -1.51    2.85
 -12  21  11   -0.06    1.91
 -12  21  11    4.78    3.15
 -12  22   1    1.25    1.86
 -12  22   1   -1.79    2.64
 -12  22   1    7.69    3.64
 -12  22   1   -3.52    2.82
 -12  22   1    0.19    2.51
 -12  22   1    2.09    5.15
 -12  22   1   -0.88    1.36
 -12  22   1    3.19    2.78
 -12  22   2    2.04    2.76
 -12  22   2   -0.61    2.90
 -12  22   2    1.15    2.53
 -12  22   2   -3.25    5.46
 -12  22   2    1.38    1.50
 -12  22   2    1.66    2.83
 -12  22   3    1.07    2.72
 -12  22   3    0.09    2.90
 -12  22   3   -2.40    2.62
 -12  22   3    3.21    4.54
 -12  22   3    1.59    1.52
 -12  22   3    0.18    2.84
 -12  22   4    1.06    1.96
 -12  22   4   -2.27    2.59
 -12  22   4    0.11    2.73
 -12  22   4    2.56    2.78
 -12  22   4   -0.15    2.48
 -12  22   4    0.00    4.08
 -12  22   4   -1.57    1.50
 -12  22   4   -1.64    2.79
 -12  22   5   -2.74    2.12
 -12  22   5    0.49    2.65
 -12  22   5    1.59    2.52
 -12  22   5   -0.91    2.89
 -12  22   5    3.87    2.61
 -12  22   5    0.00    2.82
 -12  22   6    0.01    1.99
 -12  22   6   -3.41    2.84
 -12  22   6   -1.88    2.63
 -12  22   6   -1.89    2.95
 -12  22   6    2.09    2.65
 -12  22   6   -0.25    3.50
 -12  22   6    0.33    1.63
 -12  22   6   -3.24    2.89
 -12  22   7    7.94    2.39
 -12  22   7    0.15    3.02
 -12  22   7    2.62    2.78
 -12  22   7    6.20    3.21
 -12  22   7    0.03    2.87
 -12  22   7    4.91    3.54
 -12  22   7    0.50    1.96
 -12  22   7    3.55    3.25
 -12  22   8   -2.64    2.84
 -12  22   8   -2.30    2.49
 -12  22   8    0.80    3.12
 -12  22   8   -4.68    2.94
 -12  22   8   -5.11    3.23
 -12  22   8    4.60    1.71
 -12  22   8   -3.55    3.20
 -12  22   9    2.27    3.04
 -12  22   9    5.81    2.70
 -12  22   9    2.31    3.22
 -12  22   9    1.01    3.28
 -12  22   9    2.40    2.04
 -12  23   1    1.29    2.65
 -12  23   1   -1.55    2.81
 -12  23   1    1.34    2.68
 -12  23   1   -1.15    5.52
 -12  23   1    1.86    1.50
 -12  23   1    0.47    2.75
 -12  23   2    2.56    2.01
 -12  23   2   -2.48    2.71
 -12  23   2   -2.51    2.96
 -12  23   2    0.36    2.56
 -12  23   2    8.94    5.55
 -12  23   2    1.49    1.48
 -12  23   2   -0.46    2.84
 -12  23   3    1.94    2.06
 -12  23   3    5.11    2.73
 -12  23   3   -0.59    3.33
 -12  23   3   -1.49    2.96
 -12  23   3   -2.56    2.59
 -12  23   3    8.33    5.10
 -12  23   3    1.62    1.56
 -12  23   3   -0.60    2.92
 -12  23   4    3.44    2.32
 -12  23   4    5.12    2.92
 -12  23   4    4.40    3.09
 -12  23   4    3.55    3.18
 -12  23   4    3.16    2.84
 -12  23   4    0.54    2.94
 -12  23   5    3.48    2.20
 -12  23   5    0.00    2.87
 -12  23   5    1.86    2.89
 -12  23   5   -5.72    3.09
 -12  23   5    2.21    2.76
 -12  23   5    0.00    4.20
 -12  23   5    1.10    1.78
 -12  23   5    2.54    3.09
 -12  23   6    2.41    2.21
 -12  23   6    0.64    2.82
 -12  23   6    1.38    2.79
 -12  23   6    0.50    2.97
 -12  23   6    1.88    2.74
 -12  23   6    2.72    3.90
 -12  23   6   -0.15    1.84
 -12  23   6    0.96    3.00
 -12  23   7    8.44    2.55
 -12  23   7    2.48    3.11
 -12  23   7    4.36    2.95
 -12  23   7    5.26    3.35
 -12  23   7    8.52    3.13
 -12  23   7    4.71    3.78
 -12  23   7    2.31    2.16
 -12  23   7    5.40    3.31
 -12  23   8   -2.19    2.21
 -12  23   8   -2.53    2.87
 -12  23   8   -1.38    2.54
 -12  23   8   -0.41    3.16
 -12  23   8   -3.49    3.38
 -12  23   8    0.37    1.71
 -12  24   1    0.82    1.81
 -12  24   1   -1.24    2.66
 -12  24   1   -3.58    4.07
 -12  24   1    4.12    2.86
 -12  24   1   -1.45    2.50
 -12  24   1   -1.18    5.48
 -12  24   1   -0.35    1.39
 -12  24   1   -2.59    2.72
 -12  24   2    0.00    1.91
 -12  24   2    3.56    2.77
 -12  24   2    0.00    3.66
 -12  24   2   -8.11    3.13
 -12  24   2    2.00    2.60
 -12  24   2   -4.76    5.55
 -12  24   2    0.07    1.40
 -12  24   2   -1.89    2.78
 -12  24   3    3.48    2.13
 -12  24   3    0.00    2.83
 -12  24   3    7.33    3.66
 -12  24   3    4.92    3.13
 -12  24   3   -0.93    2.74
 -12  24   3    0.52    2.91
 -12  24   4    4.38    2.13
 -12  24   4    1.31    2.94
 -12  24   4    0.00    3.22
 -12  24   4    4.60    3.24
 -12  24   4   -1.43    2.76
 -12  24   4   -2.51    2.94
 -12  24   5    5.60    2.42
 -12  24   5   -1.84    3.09
 -12  24   5    3.63    3.31
 -12  24   5    4.52    3.22
 -12  24   5    4.70    2.99
 -12  24   5   18.04    4.76
 -12  24   5    3.44    2.02
 -12  24   5    9.35    3.29
 -12  24   6   -1.94    2.13
 -12  24   6    0.21    2.86
 -12  24   6    2.54    2.94
 -12  24   6   -1.46    2.97
 -12  24   6   -2.73    2.86
 -12  24   6   -8.56    4.37
 -12  24   6    4.22    1.78
 -12  24   6    0.00    3.06
 -12  25   1   -1.77    1.73
 -12  25   1    1.07    2.57
 -12  25   1   -3.61    4.32
 -12  25   1    0.58    2.89
 -12  25   1   -1.74    2.49
 -12  25   1    0.00    5.38
 -12  25   1   -0.23    1.37
 -12  25   1   -4.58    2.66
 -12  25   2    0.70    1.94
 -12  25   2   -1.39    2.78
 -12  25   2    0.29    3.96
 -12  25   2    3.31    3.03
 -12  25   2   -0.29    2.64
 -12  25   2    1.18    2.72
 -12  25   3    0.01    2.08
 -12  25   3    6.57    2.85
 -12  25   3    2.35    3.71
 -12  25   3    1.22    3.03
 -12  25   3   -0.84    2.68
 -12  25   3   -1.44    2.93
 -11   0   1    6.45    2.10
 -11   0   1    5.80    2.21
 -11   0   1    5.31    2.06
 -11   0   1    5.77    2.35
 -11   0   2    1.41    1.73
 -11   0   2    0.10    1.76
 -11   0   2    0.96    1.77
 -11   0   2   -1.77    2.06
 -11   0   3   -1.06    1.71
 -11   0   3   -3.23    1.98
 -11   0   3    0.85    1.77
 -11   0   3    2.97    2.05
 -11   0   4    1.53    1.96
 -11   0   4    1.18    2.19
 -11   0   5    6.82    2.35
 -11   0   5    3.44    2.53
 -11   0   5   10.14    2.53
 -11   0   5    4.25    2.61
 -11   0   6    0.37    1.93
 -11   0   6   -1.49    2.28
 -11   0   6    0.51    2.07
 -11   0   6    0.71    2.28
 -11   0   7   13.19    3.12
 -11   0   7   16.17    3.34
 -11   0   7   22.60    3.32
 -11   0   7   17.82    3.48
 -11   0   8    0.32    2.06
 -11   0   8    0.32    2.19
 -11   0   8    0.24    2.18
 -11   0   8   -1.06    2.47
 -11   0   9    6.47    2.66
 -11   0   9    9.58    2.99
 -11   0   9   13.02    2.82
 -11   0   9    5.94    2.94
 -11   0  10   -0.21    1.99
 -11   0  10    0.27    2.45
 -11   0  10   -1.82    2.36
 -11   0  10    2.03    2.50
 -11   0  11   -0.55    2.26
 -11   0  11   -0.10    2.45
 -11   0  11    2.61    2.41
 -11   0  11    2.67    2.61
 -11   0  12    2.88    2.73
 -11   0  12    1.35    2.53
 -11   0  13    1.18    2.52
 -11   0  13    2.56    2.75
 -11   0  13    4.06    2.65
 -11   0  13    0.22    2.82
 -11   0  14   -1.34    2.14
 -11   0  14    0.61    2.46
 -11   0  14   -4.17    2.43
 -11   0  14   -6.26    2.50
 -11   0  15   -3.69    2.76
 -11   0  15    6.02    2.95
 -11   0  17   -2.09    2.54
 -11   0  17    0.33    2.84
 -11   0  17    0.42    2.64
 -11   0  17    2.27    2.98
 -11   0  18    2.13    2.55
 -11   0  18    0.24    2.97
 -11   0  18    1.53    2.76
 -11   0  18    4.46    3.24
 -11   0  19   -0.39    2.59
 -11   0  19    3.41    2.93
 -11   0  19   -1.43    2.70
 -11   0  19   -2.91    2.82
 -11   0  20   -1.50    2.80
 -11   0  20    3.52    2.97
 -11   0  20    0.31    2.83
 -11   0  20    4.51    3.06
 -11   0  21   -1.97    2.65
 -11   0  21   -0.89    2.92
 -11   0  21    3.46    2.82
 -11   0  21   -3.52    2.94
 -11   0  22   -3.44    3.05
 -11   0  22    1.52    2.87
 -11   1   1   17.46    3.13
 -11   1   1   16.42    3.09
 -11   1   1   23.32    3.14
 -11   1   1   17.11    3.34
 -11   1   1   24.72    3.16
 -11   1   1   17.61    3.29
 -11   1   1   20.44    3.11
 -11   1   1   21.05    3.13
 -11   1   2    0.50    1.75
 -11   1   2   -1.71    1.71
 -11   1   2   -0.03    1.74
 -11   1   2    0.00    2.09
 -11   1   2    0.69    1.74
 -11   1   2   -0.96    1.93
 -11   1   2    2.06    1.65
 -11   1   2   -0.20    1.76
 -11   1   3   -0.62    2.02
 -11   1   3    5.18    2.22
 -11   1   3    4.16    2.09
 -11   1   3    2.84    2.38
 -11   1   3    4.79    2.04
 -11   1   3    1.99    2.24
 -11   1   3    5.51    1.94
 -11   1   3    3.84    2.27
 -11   1   4   -0.27    1.91
 -11   1   4    0.70    2.35
 -11   1   4    1.98    2.14
 -11   1   4    2.41    1.87
 -11   1   5   -3.02    1.83
 -11   1   5    0.57    2.02
 -11   1   5    0.48    1.98
 -11   1   5   -2.36    2.30
 -11   1   5    0.15    2.11
 -11   1   5   -0.26    1.79
 -11   1   5    0.00    2.07
 -11   1   6   -0.40    1.90
 -11   1   6    0.92    2.15
 -11   1   6   -0.32    2.06
 -11   1   6    0.03    2.34
 -11   1   6   -0.74    1.99
 -11   1   6   -0.06    2.21
 -11   1   6   -0.37    1.92
 -11   1   6   -1.58    2.20
 -11   1   7    3.04    2.19
 -11   1   7    3.77    2.47
 -11   1   7    4.13    2.33
 -11   1   7    1.14    2.56
 -11   1   7    4.65    2.39
 -11   1   7    2.56    2.46
 -11   1   7    3.97    2.26
 -11   1   7    1.05    2.46
 -11   1   8    0.70    2.15
 -11   1   8    0.45    2.41
 -11   1   8    1.95    2.26
 -11   1   8   -0.44    2.45
 -11   1   8    4.73    2.32
 -11   1   8    2.64    2.46
 -11   1   8    1.56    2.09
 -11   1   8   -0.63    2.42
 -11   1   9    3.90    2.32
 -11   1   9    2.90    2.59
 -11   1   9    0.65    2.42
 -11   1   9    3.08    2.74
 -11   1   9    1.26    2.49
 -11   1   9    2.06    2.52
 -11   1   9    4.75    2.29
 -11   1   9    1.77    2.51
 -11   1  10    1.63    2.19
 -11   1  10    3.27    2.42
 -11   1  10    0.44    2.32
 -11   1  10    0.43    2.64
 -11   1  10    0.39    2.37
 -11   1  10   -0.30    2.50
 -11   1  10    0.49    2.14
 -11   1  10    0.75    2.55
 -11   1  11    2.01    2.28
 -11   1  11    3.00    2.45
 -11   1  11    2.10    2.29
 -11   1  11    1.69    2.71
 -11   1  11    2.44    2.47
 -11   1  11    0.57    2.66
 -11   1  11   -2.14    2.11
 -11   1  11   -1.25    2.57
 -11   1  12    1.56    2.47
 -11   1  12   -1.29    2.40
 -11   1  12   -3.69    2.24
 -11   1  12   -2.58    2.48
 -11   1  13   -1.11    2.21
 -11   1  13    0.56    2.64
 -11   1  13   -1.82    2.43
 -11   1  13    0.52    2.73
 -11   1  13    1.89    2.42
 -11   1  13   -1.49    2.65
 -11   1  13   -4.39    2.35
 -11   1  13    1.63    2.65
 -11   1  14    5.78    2.72
 -11   1  14    2.18    2.79
 -11   1  14    6.00    3.16
 -11   1  14    2.71    2.77
 -11   1  14    2.35    2.86
 -11   1  14    3.80    2.69
 -11   1  14    9.51    3.02
 -11   1  15    0.87    2.80
 -11   1  15    1.79    2.73
 -11   1  16   -1.57    2.48
 -11   1  17   -1.52    2.53
 -11   1  17    0.82    2.73
 -11   1  17   -2.28    2.65
 -11   1  17    0.97    2.98
 -11   1  17    1.19    2.40
 -11   1  17    0.02    2.78
 -11   1  18   -0.50    2.67
 -11   1  18    5.65    2.89
 -11   1  18   -0.67    2.75
 -11   1  18    0.30    2.85
 -11   1  18   -0.86    2.83
 -11   1  18   -1.74    2.96
 -11   1  18    4.06    2.52
 -11   1  18    3.25    2.85
 -11   1  19    3.68    2.58
 -11   1  19    2.07    2.84
 -11   1  19   -4.83    2.78
 -11   1  19    3.37    2.93
 -11   1  19   -2.16    2.65
 -11   1  19   -0.31    2.84
 -11   1  19   -0.59    2.42
 -11   1  19   -2.29    2.87
 -11   1  20    1.29    2.62
 -11   1  20    0.61    2.87
 -11   1  20    3.36    2.84
 -11   1  20    1.26    2.84
 -11   1  20   -3.79    2.71
 -11   1  20   -2.66    2.96
 -11   1  20   -1.55    2.55
 -11   1  20   -1.26    3.06
 -11   1  21   -3.59    2.64
 -11   1  21    3.28    3.05
 -11   1  21    0.71    2.87
 -11   1  21    2.49    3.16
 -11   1  21    0.38    2.98
 -11   1  21    0.00    2.97
 -11   1  21   -2.29    2.53
 -11   1  21    0.22    3.04
 -11   1  22   -0.60    2.92
 -11   1  22    0.87    2.85
 -11   1  22   -0.27    2.75
 -11   1  22    1.36    3.10
 -11   2   1    0.49    1.83
 -11   2   1    5.64    1.86
 -11   2   1   -0.15    1.77
 -11   2   1    2.87    2.22
 -11   2   1    1.32    1.86
 -11   2   1   -0.14    1.97
 -11   2   2    4.47    1.97
 -11   2   2    1.11    1.97
 -11   2   2    2.74    1.91
 -11   2   2    2.69    2.28
 -11   2   2    5.01    1.91
 -11   2   2    0.75    2.05
 -11   2   2    2.28    1.78
 -11   2   2    1.20    2.08
 -11   2   3    7.80    2.35
 -11   2   3    7.35    2.36
 -11   2   3    6.05    2.65
 -11   2   3   10.50    2.44
 -11   2   3    8.20    2.54
 -11   2   3    6.53    2.28
 -11   2   3    6.82    2.54
 -11   2   4    0.20    1.93
 -11   2   4    0.64    2.28
 -11   2   4    0.68    2.01
 -11   2   4    1.55    1.78
 -11   2   5    2.60    2.07
 -11   2   5    3.60    2.15
 -11   2   5   -0.11    1.96
 -11   2   5    0.31    2.38
 -11   2   5    1.73    2.20
 -11   2   5    1.96    1.90
 -11   2   5   -2.08    2.24
 -11   2   6    3.23    2.07
 -11   2   6   -0.91    2.18
 -11   2   6   -0.18    2.01
 -11   2   6   -0.11    2.30
 -11   2   6    1.00    2.10
 -11   2   6   -1.35    2.20
 -11   2   6    2.51    2.00
 -11   2   6   -0.91    2.18
 -11   2   7    0.36    2.06
 -11   2   7   -0.76    2.19
 -11   2   7   -0.49    2.11
 -11   2   7    5.50    2.47
 -11   2   7   -1.13    2.16
 -11   2   7    1.26    2.36
 -11   2   7   -0.85    1.95
 -11   2   7    2.61    2.34
 -11   2   8    2.32    2.13
 -11   2   8   -0.34    2.34
 -11   2   8    3.43    2.22
 -11   2   8    1.20    2.42
 -11   2   8    2.74    2.28
 -11   2   8    0.04    2.39
 -11   2   8   -1.75    2.12
 -11   2   8    2.84    2.46
 -11   2   9    4.03    2.48
 -11   2   9    7.07    2.74
 -11   2   9    7.10    2.62
 -11   2   9    4.21    2.79
 -11   2   9    4.42    2.66
 -11   2   9    8.33    2.82
 -11   2   9    3.04    2.35
 -11   2   9    6.32    2.70
 -11   2  10    5.33    2.41
 -11   2  10    0.16    2.56
 -11   2  10    3.22    2.49
 -11   2  10    0.65    2.67
 -11   2  10    0.76    2.51
 -11   2  10    1.20    2.59
 -11   2  10    1.21    2.21
 -11   2  10    7.24    2.61
 -11   2  11   -2.07    2.24
 -11   2  11    1.26    2.51
 -11   2  11   -2.89    2.36
 -11   2  11   -0.89    2.63
 -11   2  11   -1.97    2.30
 -11   2  11    3.79    2.61
 -11   2  11    0.04    2.11
 -11   2  11    3.71    2.51
 -11   2  12    3.62    2.61
 -11   2  12    4.42    2.49
 -11   2  12    1.74    2.54
 -11   2  12   -2.27    2.74
 -11   2  13   -0.07    2.38
 -11   2  13   -1.54    2.61
 -11   2  13    0.30    2.44
 -11   2  13   -1.95    2.79
 -11   2  13   -2.58    2.43
 -11   2  13   -3.65    2.66
 -11   2  13   -1.52    2.27
 -11   2  13    2.30    2.45
 -11   2  14    0.00    2.57
 -11   2  14    0.60    2.83
 -11   2  14    0.39    2.57
 -11   2  14    1.05    2.66
 -11   2  14    1.42    2.28
 -11   2  14   -2.54    2.71
 -11   2  15    1.45    2.66
 -11   2  15   -1.75    2.86
 -11   2  15    3.43    2.56
 -11   2  16    2.70    2.65
 -11   2  17    1.81    2.50
 -11   2  17   -0.36    2.71
 -11   2  17   -1.63    2.71
 -11   2  17   -2.73    2.98
 -11   2  17   -1.06    2.47
 -11   2  17    0.88    2.82
 -11   2  18    0.95    2.53
 -11   2  18   -0.75    2.67
 -11   2  18   -3.06    2.69
 -11   2  18    4.24    2.99
 -11   2  18   -3.11    2.69
 -11   2  18   -0.25    2.91
 -11   2  18    2.42    2.39
 -11   2  18   -4.19    2.96
 -11   2  19    1.87    2.58
 -11   2  19    2.51    2.86
 -11   2  19    3.04    2.70
 -11   2  19   -1.26    3.07
 -11   2  19    0.81    2.75
 -11   2  19    1.97    2.84
 -11   2  19   -1.42    2.68
 -11   2  19    1.36    3.05
 -11   2  20   -2.30    2.54
 -11   2  20    0.93    2.85
 -11   2  20    0.00    2.66
 -11   2  20   -2.66    3.11
 -11   2  20   -2.41    2.69
 -11   2  20   -3.04    2.87
 -11   2  20   -0.74    2.60
 -11   2  20    2.38    3.08
 -11   2  21   -1.73    2.56
 -11   2  21   -5.02    2.94
 -11   2  21    1.14    2.72
 -11   2  21    2.14    3.22
 -11   2  21   -0.04    2.76
 -11   2  21   -4.52    2.95
 -11   2  21   -0.73    2.62
 -11   2  21    3.57    2.92
 -11   3   1   28.12    3.41
 -11   3   1   18.57    3.34
 -11   3   1   26.54    3.28
 -11   3   1   19.31    3.55
 -11   3   1   24.23    3.37
 -11   3   1   21.74    3.44
 -11   3   2    2.87    1.94
 -11   3   2    0.77    1.84
 -11   3   2    2.13    1.80
 -11   3   2    2.27    2.31
 -11   3   2    2.79    1.97
 -11   3   2   -0.38    1.97
 -11   3   2    0.47    1.74
 -11   3   2    2.67    2.09
 -11   3   3    0.92    1.85
 -11   3   3    3.55    2.16
 -11   3   3    0.36    1.85
 -11   3   3    0.12    1.98
 -11   3   3   -0.24    1.62
 -11   3   3   -2.10    2.04
 -11   3   4    2.40    2.01
 -11   3   4    0.01    2.29
 -11   3   4   -3.65    2.08
 -11   3   4    1.07    1.68
 -11   3   5   -1.09    2.01
 -11   3   5    3.04    2.14
 -11   3   5    0.60    1.98
 -11   3   5    0.21    2.37
 -11   3   5    2.88    2.18
 -11   3   5    1.77    1.80
 -11   3   5   -0.78    2.29
 -11   3   6   -0.46    2.10
 -11   3   6   -1.58    2.21
 -11   3   6    0.69    2.03
 -11   3   6   -2.44    2.43
 -11   3   6    2.72    2.16
 -11   3   6    1.01    2.17
 -11   3   6    0.57    1.85
 -11   3   6    3.77    2.32
 -11   3   7   -1.23    2.13
 -11   3   7    1.88    2.26
 -11   3   7    4.53    2.28
 -11   3   7    3.20    2.54
 -11   3   7    2.48    2.25
 -11   3   7    4.99    2.42
 -11   3   7    0.64    2.05
 -11   3   7   -0.94    2.35
 -11   3   8    1.29    2.15
 -11   3   8    0.85    2.22
 -11   3   8   -2.38    2.14
 -11   3   8   -1.34    2.47
 -11   3   8   -0.69    2.16
 -11   3   8    2.79    2.36
 -11   3   8    0.69    1.94
 -11   3   8   -0.17    2.33
 -11   3   9   -1.14    2.15
 -11   3   9    0.00    2.31
 -11   3   9    0.66    2.20
 -11   3   9    4.46    2.56
 -11   3   9   -1.35    2.24
 -11   3   9   -1.65    2.42
 -11   3   9   -0.59    1.98
 -11   3   9    1.40    2.46
 -11   3  10    3.47    2.43
 -11   3  10   -0.99    2.53
 -11   3  10    2.48    2.45
 -11   3  10    4.53    2.80
 -11   3  10    4.31    2.55
 -11   3  10    2.24    2.54
 -11   3  10    2.41    2.20
 -11   3  10    2.53    2.60
 -11   3  11    3.39    2.49
 -11   3  11    2.60    2.67
 -11   3  11    1.04    2.42
 -11   3  11    1.58    2.62
 -11   3  11    1.63    2.68
 -11   3  11    1.28    2.19
 -11   3  11    5.33    2.63
 -11   3  12   -3.60    2.40
 -11   3  12   -0.39    2.21
 -11   3  12   -1.06    2.37
 -11   3  12   -3.42    2.61
 -11   3  13    0.50    2.49
 -11   3  13    4.62    2.67
 -11   3  13    2.10    2.43
 -11   3  13   -0.41    2.79
 -11   3  13    0.16    2.48
 -11   3  13   -1.81    2.48
 -11   3  13   -3.74    2.30
 -11   3  13   -1.87    2.68
 -11   3  14    2.18    2.67
 -11   3  14    2.34    2.85
 -11   3  14    2.12    2.57
 -11   3  14   -1.53    2.67
 -11   3  14   -2.20    2.30
 -11   3  14   -0.75    2.75
 -11   3  15    1.26    2.69
 -11   3  15    2.78    2.71
 -11   3  15   -0.18    2.43
 -11   3  15   -0.84    3.00
 -11   3  16   -0.90    2.49
 -11   3  16    1.17    2.75
 -11   3  16   -0.14    2.91
 -11   3  16    0.08    2.75
 -11   3  17    1.95    2.58
 -11   3  17   -1.12    2.71
 -11   3  17   -0.52    2.64
 -11   3  17   -0.52    3.00
 -11   3  17    1.77    2.86
 -11   3  18    3.96    2.70
 -11   3  18   -0.74    2.88
 -11   3  18    3.00    2.69
 -11   3  18   -1.52    3.10
 -11   3  18    1.23    3.02
 -11   3  18    2.34    2.62
 -11   3  18    4.32    2.97
 -11   3  19   -0.58    2.49
 -11   3  19   -5.27    3.00
 -11   3  19    1.66    2.64
 -11   3  19   -0.41    3.06
 -11   3  19   -0.49    2.83
 -11   3  19   -0.91    2.83
 -11   3  19    2.13    2.42
 -11   3  19    1.69    2.81
 -11   3  20   -2.33    2.70
 -11   3  20    3.07    2.92
 -11   3  20   -2.91    2.65
 -11   3  20    3.49    2.99
 -11   3  20   -3.10    2.82
 -11   3  20   -1.21    2.91
 -11   3  20    0.04    2.41
 -11   3  20   -2.65    2.88
 -11   3  21    2.64    2.79
 -11   3  21    0.00    2.90
 -11   3  21   -4.57    2.96
 -11   3  21    0.60    3.22
 -11   3  21    2.95    2.82
 -11   3  21   -2.37    2.91
 -11   3  21   -1.13    2.49
 -11   3  21    1.07    3.03
 -11   4   1   -1.16    1.77
 -11   4   1   -0.49    1.61
 -11   4   1    1.81    1.52
 -11   4   1    0.33    2.11
 -11   4   1    0.45    1.70
 -11   4   1   -3.29    1.88
 -11   4   2    1.35    1.91
 -11   4   2   -0.31    1.93
 -11   4   2    1.29    1.74
 -11   4   2   -0.27    2.18
 -11   4   2    1.20    1.84
 -11   4   2    1.39    1.96
 -11   4   2    1.40    1.63
 -11   4   2    1.79    1.99
 -11   4   3    0.97    1.87
 -11   4   3    0.07    2.16
 -11   4   3    2.82    1.94
 -11   4   3    0.31    1.90
 -11   4   3   -0.84    1.68
 -11   4   3   -0.97    2.09
 -11   4   4    1.28    1.88
 -11   4   4   -2.41    1.99
 -11   4   4   -0.37    1.77
 -11   4   4   -0.03    2.16
 -11   4   4   -0.90    1.95
 -11   4   4   -0.39    1.61
 -11   4   5    1.82    2.11
 -11   4   5    4.17    2.18
 -11   4   5    0.11    1.97
 -11   4   5    1.83    2.39
 -11   4   5   -0.33    2.13
 -11   4   5    0.10    1.86
 -11   4   5    2.71    2.26
 -11   4   6    1.55    2.06
 -11   4   6   -1.66    2.10
 -11   4   6   -0.65    2.01
 -11   4   6    3.85    2.47
 -11   4   6    1.31    2.13
 -11   4   6    1.95    2.16
 -11   4   6   -0.46    1.86
 -11   4   6   -1.68    2.32
 -11   4   7    1.66    2.29
 -11   4   7    2.58    2.37
 -11   4   7    3.73    2.20
 -11   4   7   -0.12    2.64
 -11   4   7    2.65    2.39
 -11   4   7    1.15    2.44
 -11   4   7    3.09    2.05
 -11   4   7    4.04    2.48
 -11   4   8    1.20    2.16
 -11   4   8    0.01    2.28
 -11   4   8   -0.88    2.16
 -11   4   8    1.24    2.51
 -11   4   8   -0.82    2.25
 -11   4   8    4.95    2.43
 -11   4   8    3.79    2.01
 -11   4   8   -2.44    2.48
 -11   4   9    1.46    2.39
 -11   4   9    5.47    2.48
 -11   4   9    4.00    2.46
 -11   4   9    0.03    2.67
 -11   4   9    2.92    2.49
 -11   4   9    1.67    2.60
 -11   4   9    1.61    2.10
 -11   4   9    0.90    2.62
 -11   4  10    0.09    2.33
 -11   4  10   -1.59    2.42
 -11   4  10   -2.61    2.30
 -11   4  10    3.29    2.67
 -11   4  10    3.49    2.49
 -11   4  10    0.15    2.41
 -11   4  10    0.03    2.07
 -11   4  10    1.86    2.55
 -11   4  11   -0.99    2.56
 -11   4  11    1.87    2.43
 -11   4  11    3.12    2.48
 -11   4  11   -0.76    2.59
 -11   4  11    2.63    2.09
 -11   4  11    0.00    2.42
 -11   4  12    4.57    2.80
 -11   4  12    2.49    2.58
 -11   4  12    3.41    2.64
 -11   4  12    2.58    2.81
 -11   4  13   -2.47    2.48
 -11   4  13    2.08    2.50
 -11   4  13   -0.05    2.84
 -11   4  13    5.84    2.67
 -11   4  13    0.82    2.81
 -11   4  13    2.12    2.38
 -11   4  13    4.45    2.78
 -11   4  14   -2.96    2.36
 -11   4  14   -0.44    2.49
 -11   4  14   -1.79    2.70
 -11   4  14    0.00    2.12
 -11   4  14    3.70    2.64
 -11   4  15    2.91    2.53
 -11   4  15   -0.97    2.54
 -11   4  15    0.83    2.69
 -11   4  15   -0.57    2.36
 -11   4  15   -2.86    2.92
 -11   4  16   -1.87    2.51
 -11   4  16    1.83    2.63
 -11   4  16   -2.02    2.57
 -11   4  16   -0.86    2.83
 -11   4  16   -2.28    2.82
 -11   4  17   -2.51    2.45
 -11   4  17   -0.61    2.68
 -11   4  17   -0.86    2.56
 -11   4  17   -0.19    2.93
 -11   4  18    1.89    2.55
 -11   4  18    1.80    2.88
 -11   4  18   -0.77    2.72
 -11   4  18    1.17    3.05
 -11   4  18    2.15    2.49
 -11   4  18   -3.08    2.93
 -11   4  19   -1.70    2.62
 -11   4  19    1.92    2.89
 -11   4  19    0.78    2.57
 -11   4  19    0.98    3.06
 -11   4  19   -0.98    2.88
 -11   4  19   -4.58    3.11
 -11   4  19    2.12    2.41
 -11   4  19    2.78    2.87
 -11   4  20   -2.10    2.66
 -11   4  20    0.66    2.97
 -11   4  20   -0.98    2.67
 -11   4  20    1.27    3.05
 -11   4  20    0.07    2.93
 -11   4  20   -1.89    2.92
 -11   4  20   -0.45    2.33
 -11   4  20   -1.53    2.97
 -11   4  21    4.00    2.86
 -11   4  21   -0.82    3.07
 -11   4  21   -1.57    2.95
 -11   4  21   -2.14    3.28
 -11   4  21    0.76    2.97
 -11   4  21   -1.40    2.97
 -11   4  21    3.84    2.57
 -11   4  21    3.19    3.14
 -11   5   1   25.40    3.42
 -11   5   1   25.57    3.35
 -11   5   1   23.52    3.24
 -11   5   1   20.36    3.55
 -11   5   1   21.73    3.43
 -11   5   1   25.07    3.54
 -11   5   2   12.49    2.84
 -11   5   2   13.02    3.04
 -11   5   2   18.25    2.85
 -11   5   2   11.54    2.74
 -11   5   2   14.77    2.55
 -11   5   2    9.25    2.92
 -11   5   3    3.58    2.18
 -11   5   3    3.45    2.40
 -11   5   3    5.08    2.13
 -11   5   3    3.18    2.12
 -11   5   3    2.27    1.79
 -11   5   3    2.40    2.26
 -11   5   4    2.53    1.99
 -11   5   4    0.00    1.97
 -11   5   4   -1.03    1.92
 -11   5   4    2.29    2.31
 -11   5   4    1.00    2.00
 -11   5   4    2.00    1.72
 -11   5   5    2.26    2.03
 -11   5   5    0.31    1.92
 -11   5   5   -3.35    1.96
 -11   5   5   -1.78    2.35
 -11   5   5   -1.46    1.99
 -11   5   5    0.57    1.71
 -11   5   5    2.57    2.22
 -11   5   6    4.18    2.43
 -11   5   6    7.80    2.50
 -11   5   6    7.05    2.37
 -11   5   6    4.90    2.73
 -11   5   6    6.28    2.49
 -11   5   6    4.27    2.51
 -11   5   6    2.31    2.20
 -11   5   6    7.67    2.63
 -11   5   7    8.06    2.56
 -11   5   7    5.92    2.47
 -11   5   7    7.12    2.44
 -11   5   7    3.64    2.80
 -11   5   7    5.80    2.50
 -11   5   7    3.66    2.54
 -11   5   7    3.29    2.27
 -11   5   7    4.12    2.65
 -11   5   8   12.49    2.79
 -11   5   8    7.60    2.82
 -11   5   8   10.85    2.81
 -11   5   8   10.05    3.08
 -11   5   8   12.72    2.91
 -11   5   8    2.74    2.84
 -11   5   8    6.56    2.51
 -11   5   8    7.88    2.99
 -11   5   9    4.35    2.27
 -11   5   9    1.19    2.37
 -11   5   9    2.09    2.35
 -11   5   9    0.27    2.55
 -11   5   9    1.70    2.37
 -11   5   9    4.23    2.42
 -11   5   9   -1.55    2.07
 -11   5   9    0.67    2.58
 -11   5  10    1.38    2.49
 -11   5  10    9.30    2.66
 -11   5  10    6.08    2.56
 -11   5  10    8.06    2.91
 -11   5  10    1.25    2.75
 -11   5  10    3.95    2.69
 -11   5  10    1.97    2.28
 -11   5  10    2.63    2.85
 -11   5  11   -0.27    2.39
 -11   5  11   -1.83    2.28
 -11   5  11   -1.49    2.38
 -11   5  11   -0.17    2.33
 -11   5  11   -0.78    1.97
 -11   5  11    0.77    2.46
 -11   5  12   -1.74    2.53
 -11   5  12   -0.63    2.55
 -11   5  12    0.59    2.40
 -11   5  12   -0.03    2.80
 -11   5  12    1.19    2.46
 -11   5  12    2.92    2.65
 -11   5  13   -1.64    2.40
 -11   5  13    2.02    2.71
 -11   5  13   -0.95    2.49
 -11   5  13    1.16    2.51
 -11   5  13   -0.18    2.20
 -11   5  13    0.13    2.67
 -11   5  14    2.72    2.56
 -11   5  14   -0.77    2.52
 -11   5  14   -2.83    2.26
 -11   5  14    0.35    2.62
 -11   5  15   -0.75    2.53
 -11   5  15    1.46    2.67
 -11   5  15   -1.10    2.65
 -11   5  15    2.18    2.32
 -11   5  15   -2.92    2.83
 -11   5  16   -2.76    2.49
 -11   5  16    2.47    2.68
 -11   5  16    0.30    2.54
 -11   5  16    1.61    2.91
 -11   5  16   -0.19    2.68
 -11   5  16   -1.91    2.37
 -11   5  17    1.79    2.59
 -11   5  17    0.52    2.70
 -11   5  17   -1.41    2.55
 -11   5  17   -0.40    3.01
 -11   5  17    1.44    2.77
 -11   5  18    0.54    2.64
 -11   5  18    3.17    2.87
 -11   5  18    2.07    2.62
 -11   5  18   -3.17    3.11
 -11   5  18   -1.17    2.44
 -11   5  18   -1.35    3.00
 -11   5  19    3.17    2.74
 -11   5  19   -0.07    2.79
 -11   5  19    0.05    2.66
 -11   5  19   -1.01    3.14
 -11   5  19   -0.66    2.88
 -11   5  19   -0.50    2.96
 -11   5  19    1.85    2.42
 -11   5  19   -2.49    3.14
 -11   5  20    4.71    2.81
 -11   5  20    0.57    2.96
 -11   5  20   -0.66    2.88
 -11   5  20    4.48    3.23
 -11   5  20   -1.79    2.90
 -11   5  20    3.25    3.04
 -11   5  20    0.43    2.46
 -11   5  20    1.02    3.28
 -11   5  21   -3.06    2.94
 -11   5  21   -1.78    2.80
 -11   5  21    2.40    2.86
 -11   5  21   -4.83    3.06
 -11   5  21    0.92    2.44
 -11   5  21   -3.64    3.22
 -11   6   1    2.48    1.98
 -11   6   1    2.21    1.73
 -11   6   1    0.78    1.66
 -11   6   1    2.83    2.26
 -11   6   1    0.00    1.79
 -11   6   1   -0.35    2.04
 -11   6   2   -0.18    1.96
 -11   6   2    3.53    2.25
 -11   6   2    0.10    1.87
 -11   6   2   -1.02    1.83
 -11   6   2   -0.10    1.43
 -11   6   2   -0.21    1.96
 -11   6   3    1.75    1.95
 -11   6   3    0.50    1.81
 -11   6   3    0.96    1.73
 -11   6   3   -3.31    2.19
 -11   6   3   -0.59    1.87
 -11   6   3    1.50    1.77
 -11   6   3   -2.25    1.54
 -11   6   3    0.22    2.00
 -11   6   4    1.78    2.05
 -11   6   4    0.01    1.98
 -11   6   4    1.31    1.89
 -11   6   4   -0.69    2.40
 -11   6   4    3.19    2.06
 -11   6   4    1.14    1.65
 -11   6   5   -0.57    2.05
 -11   6   5    0.29    1.93
 -11   6   5    1.90    1.90
 -11   6   5   -2.95    2.35
 -11   6   5   -0.29    2.03
 -11   6   5    0.37    1.58
 -11   6   5   -0.04    2.29
 -11   6   6    1.06    2.10
 -11   6   6    4.40    2.18
 -11   6   6    0.97    2.06
 -11   6   6    1.88    2.53
 -11   6   6    0.15    2.29
 -11   6   6    0.87    2.24
 -11   6   6    3.19    1.84
 -11   6   6   -1.45    2.46
 -11   6   7    2.35    2.07
 -11   6   7    0.10    2.11
 -11   6   7   -0.73    2.07
 -11   6   7    0.00    2.34
 -11   6   7    0.00    2.24
 -11   6   7   -2.23    2.19
 -11   6   7    0.04    1.80
 -11   6   7    0.80    2.37
 -11   6   8    9.83    2.91
 -11   6   8    9.81    2.89
 -11   6   8   13.43    2.85
 -11   6   8    7.73    3.13
 -11   6   8   11.34    2.95
 -11   6   8    8.31    2.90
 -11   6   8    8.30    2.61
 -11   6   8   10.17    3.04
 -11   6   9   -0.29    2.10
 -11   6   9   -2.38    2.20
 -11   6   9    0.61    2.20
 -11   6   9    1.17    2.48
 -11   6   9    0.23    2.33
 -11   6   9    1.14    2.30
 -11   6   9   -1.54    1.93
 -11   6   9    1.61    2.38
 -11   6  10    1.09    2.58
 -11   6  10    4.98    2.68
 -11   6  10    9.03    2.63
 -11   6  10    2.14    2.94
 -11   6  10    8.87    2.77
 -11   6  10    1.32    2.55
 -11   6  10    4.64    2.31
 -11   6  10    7.21    2.87
 -11   6  11    0.74    2.56
 -11   6  11    0.26    2.37
 -11   6  11    3.46    2.55
 -11   6  11    0.69    2.54
 -11   6  11    1.90    2.19
 -11   6  11    4.65    2.53
 -11   6  12   -0.36    2.57
 -11   6  12   -0.40    2.59
 -11   6  12    0.91    2.36
 -11   6  12   -1.75    2.79
 -11   6  12    0.13    2.37
 -11   6  12    1.96    2.61
 -11   6  13    0.74    2.57
 -11   6  13    5.43    3.07
 -11   6  13    1.96    2.68
 -11   6  13    3.40    2.65
 -11   6  13    1.99    2.33
 -11   6  13    1.54    2.76
 -11   6  14   -0.96    2.52
 -11   6  14    0.57    2.43
 -11   6  14   -2.18    2.15
 -11   6  14   -0.62    2.59
 -11   6  15    2.00    2.71
 -11   6  15   -0.34    2.79
 -11   6  15    0.97    2.62
 -11   6  15    1.99    2.43
 -11   6  16    0.00    2.55
 -11   6  16   -2.23    2.62
 -11   6  16    3.38    2.64
 -11   6  16    2.49    3.00
 -11   6  16    1.70    2.67
 -11   6  16   -3.19    2.37
 -11   6  17   -3.28    2.64
 -11   6  17    3.19    2.72
 -11   6  17   -0.82    2.57
 -11   6  17    5.08    3.03
 -11   6  17    2.82    2.85
 -11   6  17   -0.58    2.69
 -11   6  18    0.98    2.55
 -11   6  18   -2.73    2.89
 -11   6  18   -2.20    2.52
 -11   6  18   -1.36    2.94
 -11   6  19   -0.35    2.82
 -11   6  19    0.85    2.86
 -11   6  19    2.60    2.72
 -11   6  19    1.55    3.10
 -11   6  19    2.44    2.57
 -11   6  19    1.29    3.20
 -11   6  20    1.33    2.72
 -11   6  20    3.89    2.99
 -11   6  20    2.41    2.83
 -11   6  20    2.27    3.05
 -11   6  20    2.66    2.84
 -11   6  20   -3.37    3.07
 -11   6  20   -1.04    2.44
 -11   6  20   -3.55    3.14
 -11   6  21   -5.67    2.98
 -11   6  21    1.12    2.77
 -11   6  21    0.21    2.86
 -11   6  21   -0.38    2.92
 -11   6  21    2.57    2.52
 -11   6  21    5.11    3.15
 -11   7   1    2.45    2.01
 -11   7   1    1.71    2.17
 -11   7   1   -0.04    1.85
 -11   7   1    0.80    1.71
 -11   7   1    1.76    1.46
 -11   7   1   -0.62    2.07
 -11   7   2   -0.82    1.98
 -11   7   2    1.31    2.27
 -11   7   2    0.00    1.97
 -11   7   2    1.27    1.84
 -11   7   2    1.69    1.51
 -11   7   2   -0.34    2.03
 -11   7   3   -0.50    2.06
 -11   7   3    2.68    1.85
 -11   7   3    1.26    1.74
 -11   7   3    0.81    2.29
 -11   7   3   -1.11    2.06
 -11   7   3   -1.03    1.83
 -11   7   3    1.68    1.53
 -11   7   3    3.23    2.16
 -11   7   4   -0.53    2.04
 -11   7   4   -0.20    1.89
 -11   7   4   -0.66    1.73
 -11   7   4    0.00    2.30
 -11   7   4   -1.15    1.85
 -11   7   4   -0.07    1.51
 -11   7   5    1.14    2.10
 -11   7   5   -2.33    1.98
 -11   7   5   -0.08    1.93
 -11   7   5   -0.69    2.39
 -11   7   5    0.00    2.11
 -11   7   5   -0.10    1.91
 -11   7   5    1.94    1.61
 -11   7   5    0.53    2.23
 -11   7   6    2.32    2.24
 -11   7   6    3.47    2.08
 -11   7   6    0.81    2.05
 -11   7   6    0.54    2.56
 -11   7   6    2.12    2.24
 -11   7   6    0.73    2.20
 -11   7   6    0.89    1.80
 -11   7   6    2.17    2.36
 -11   7   7    5.34    2.32
 -11   7   7    1.65    2.20
 -11   7   7   -0.27    2.12
 -11   7   7    0.39    2.53
 -11   7   7    0.33    2.33
 -11   7   7    2.89    2.24
 -11   7   7    1.51    1.85
 -11   7   7    2.27    2.42
 -11   7   8    1.46    2.15
 -11   7   8    2.97    2.20
 -11   7   8    0.59    2.00
 -11   7   8   -2.27    2.56
 -11   7   8    0.00    2.21
 -11   7   8   -3.31    2.21
 -11   7   8   -1.12    1.74
 -11   7   8   -0.78    2.42
 -11   7   9    2.38    2.22
 -11   7   9    0.94    2.24
 -11   7   9   -3.04    2.26
 -11   7   9    0.03    2.53
 -11   7   9    0.98    2.32
 -11   7   9   -0.83    2.34
 -11   7   9    1.14    1.92
 -11   7   9    2.55    2.50
 -11   7  10    4.93    2.74
 -11   7  10    6.51    2.73
 -11   7  10   12.43    2.93
 -11   7  10    6.42    2.83
 -11   7  10    6.68    2.47
 -11   7  10    8.24    3.06
 -11   7  11   -0.61    2.24
 -11   7  11   -0.01    2.28
 -11   7  11    0.91    2.26
 -11   7  11    0.17    2.46
 -11   7  11   -2.70    1.95
 -11   7  11   -0.19    2.49
 -11   7  12    3.62    2.77
 -11   7  12    8.61    2.79
 -11   7  12    5.38    2.55
 -11   7  12    3.39    2.97
 -11   7  12    5.52    2.79
 -11   7  12    0.49    2.82
 -11   7  13   -1.79    2.26
 -11   7  13    0.12    2.75
 -11   7  13   -3.10    2.57
 -11   7  13   -0.80    2.37
 -11   7  13    0.38    2.14
 -11   7  13    3.05    2.54
 -11   7  14   -0.82    2.58
 -11   7  14    0.68    2.40
 -11   7  14   -1.33    2.22
 -11   7  14    2.06    2.69
 -11   7  15    1.67    2.55
 -11   7  15   -2.42    3.00
 -11   7  15    0.00    2.50
 -11   7  15   -1.32    2.15
 -11   7  16    0.00    2.67
 -11   7  16   -0.21    2.52
 -11   7  16   -2.45    2.61
 -11   7  16    3.56    3.01
 -11   7  16    0.81    2.55
 -11   7  16   -3.49    2.32
 -11   7  16    4.40    3.04
 -11   7  17    0.42    2.75
 -11   7  17    0.95    2.79
 -11   7  17    1.63    2.65
 -11   7  17    1.70    3.13
 -11   7  17    5.86    2.89
 -11   7  17   -2.30    2.83
 -11   7  18   -2.60    2.66
 -11   7  18    0.70    2.78
 -11   7  18   -0.04    2.58
 -11   7  18   -0.43    3.07
 -11   7  19   -4.09    2.80
 -11   7  19   -1.98    2.86
 -11   7  19    6.00    2.77
 -11   7  19    0.62    3.24
 -11   7  19   -0.64    2.39
 -11   7  19    2.70    3.03
 -11   7  20    0.58    2.71
 -11   7  20   -4.06    2.85
 -11   7  20    0.38    2.70
 -11   7  20    0.66    2.89
 -11   7  20   -1.55    2.84
 -11   7  20   -1.56    2.96
 -11   7  20   -1.47    2.36
 -11   7  20    0.75    3.20
 -11   7  21    1.95    3.12
 -11   7  21    1.09    2.80
 -11   7  21   -1.78    2.95
 -11   7  21    5.86    3.02
 -11   7  21    1.81    2.42
 -11   7  21    0.97    3.26
 -11   8   1    1.21    1.88
 -11   8   1   -0.13    2.14
 -11   8   1   -0.10    1.84
 -11   8   1    0.88    1.59
 -11   8   1   -1.59    1.27
 -11   8   1    0.71    2.00
 -11   8   2    7.89    2.31
 -11   8   2    3.80    2.10
 -11   8   2    5.52    2.06
 -11   8   2    3.37    2.52
 -11   8   2    9.05    2.38
 -11   8   2    0.54    2.11
 -11   8   2    4.33    1.82
 -11   8   2    8.01    2.41
 -11   8   3   -0.27    1.98
 -11   8   3   -1.78    1.66
 -11   8   3   -0.01    1.60
 -11   8   3    0.50    2.26
 -11   8   3   -0.97    1.90
 -11   8   3   -0.40    1.73
 -11   8   3   -2.04    1.33
 -11   8   3   -3.49    2.18
 -11   8   4   13.76    3.11
 -11   8   4   16.03    3.00
 -11   8   4   18.82    2.89
 -11   8   4   15.39    3.35
 -11   8   4   16.75    3.01
 -11   8   4   11.99    2.72
 -11   8   5   -0.01    2.09
 -11   8   5   -1.52    1.98
 -11   8   5    2.27    1.87
 -11   8   5   -2.52    2.47
 -11   8   5   -1.07    2.12
 -11   8   5    0.23    1.96
 -11   8   5    1.68    1.61
 -11   8   5   -0.45    2.25
 -11   8   6    8.86    2.71
 -11   8   6   11.96    2.68
 -11   8   6    9.42    2.58
 -11   8   6    4.09    3.05
 -11   8   6   11.12    2.79
 -11   8   6    8.66    2.70
 -11   8   6    6.55    2.32
 -11   8   6    9.08    2.91
 -11   8   7    0.92    2.27
 -11   8   7    0.00    2.05
 -11   8   7    0.39    2.00
 -11   8   7    1.63    2.59
 -11   8   7    1.31    2.37
 -11   8   7    0.71    2.17
 -11   8   7    1.82    1.81
 -11   8   7    0.62    2.43
 -11   8   8    0.20    2.29
 -11   8   8   -0.65    2.16
 -11   8   8    3.33    2.11
 -11   8   8   -1.66    2.48
 -11   8   8    3.25    2.27
 -11   8   8   -0.13    2.23
 -11   8   8   -0.15    1.74
 -11   8   8   -3.02    2.53
 -11   8   9    0.83    2.38
 -11   8   9    1.81    2.28
 -11   8   9    1.15    2.21
 -11   8   9   -1.01    2.72
 -11   8   9    2.11    2.36
 -11   8   9    1.65    2.31
 -11   8   9    0.29    1.97
 -11   8   9    3.34    2.56
 -11   8  10   -0.21    2.24
 -11   8  10    0.31    2.21
 -11   8  10   -3.20    2.54
 -11   8  10   -0.17    2.31
 -11   8  10    1.67    1.85
 -11   8  10   -0.04    2.60
 -11   8  11    0.96    2.48
 -11   8  11    1.76    2.31
 -11   8  11   -1.68    2.32
 -11   8  11   -5.26    2.67
 -11   8  11   -1.67    2.35
 -11   8  11    0.26    2.45
 -11   8  11    0.98    1.89
 -11   8  11    2.39    2.60
 -11   8  12    3.33    2.56
 -11   8  12    2.38    2.32
 -11   8  12    0.00    2.70
 -11   8  12   -4.37    2.58
 -11   8  12    0.00    2.61
 -11   8  13   -0.04    2.43
 -11   8  13    0.00    2.57
 -11   8  13    0.76    2.39
 -11   8  13    1.30    2.11
 -11   8  13   -0.32    2.55
 -11   8  14    3.59    2.70
 -11   8  14    2.04    2.75
 -11   8  14    5.26    2.54
 -11   8  14   -2.62    2.23
 -11   8  14    2.16    2.82
 -11   8  15    0.97    2.57
 -11   8  15   -0.88    2.63
 -11   8  15   -0.26    2.58
 -11   8  15    0.00    3.01
 -11   8  15    1.36    2.51
 -11   8  15    1.54    2.19
 -11   8  16    3.43    2.71
 -11   8  16    0.53    2.71
 -11   8  16    2.63    2.47
 -11   8  16   -3.02    3.17
 -11   8  16    1.29    2.77
 -11   8  16   -1.82    2.65
 -11   8  16    2.60    2.29
 -11   8  16   -4.84    2.99
 -11   8  17    0.00    2.73
 -11   8  17   -1.39    2.80
 -11   8  17    0.32    2.73
 -11   8  17    0.40    3.00
 -11   8  17    1.79    2.87
 -11   8  17    3.12    2.79
 -11   8  17    1.17    2.40
 -11   8  17    1.09    2.96
 -11   8  18    4.43    2.61
 -11   8  18   -4.45    2.81
 -11   8  18    0.14    2.54
 -11   8  18   -0.40    2.99
 -11   8  18    0.77    2.88
 -11   8  18    1.01    2.77
 -11   8  19    1.06    2.81
 -11   8  19    3.82    2.87
 -11   8  19   -3.15    2.79
 -11   8  19   -3.85    3.36
 -11   8  19    9.45    3.21
 -11   8  20   -2.58    2.69
 -11   8  20   -0.92    2.63
 -11   8  20   -0.48    2.67
 -11   8  20   -1.05    3.07
 -11   8  20   -1.40    2.23
 -11   8  20   -4.57    2.99
 -11   8  21   -3.92    3.01
 -11   8  21   -3.76    2.64
 -11   8  21   -0.68    2.93
 -11   8  21    0.40    2.95
 -11   9   1   -0.14    1.95
 -11   9   1    0.33    1.73
 -11   9   1    3.46    2.23
 -11   9   1    1.83    1.88
 -11   9   1   -1.76    1.72
 -11   9   1   -0.30    1.28
 -11   9   1    2.39    1.98
 -11   9   2    0.01    2.01
 -11   9   2    0.49    1.68
 -11   9   2    0.81    1.60
 -11   9   2   -1.28    2.22
 -11   9   2   -1.48    1.97
 -11   9   2   -1.64    1.74
 -11   9   2    1.55    1.31
 -11   9   2   -0.52    2.00
 -11   9   3    3.34    2.23
 -11   9   3    0.59    1.89
 -11   9   3    0.97    1.83
 -11   9   3    0.29    2.36
 -11   9   3    1.11    2.24
 -11   9   3    2.59    2.00
 -11   9   3    2.66    1.56
 -11   9   3   -0.19    2.28
 -11   9   4    1.05    2.28
 -11   9   4    5.57    2.12
 -11   9   4    0.36    2.03
 -11   9   4    1.90    2.55
 -11   9   4    3.04    2.13
 -11   9   4    4.86    1.78
 -11   9   5   -1.80    2.19
 -11   9   5    0.29    1.90
 -11   9   5   -0.28    1.88
 -11   9   5    0.00    2.51
 -11   9   5    1.56    2.24
 -11   9   5    0.74    1.99
 -11   9   5    0.49    1.58
 -11   9   5    0.20    2.36
 -11   9   6   13.76    2.88
 -11   9   6   10.11    2.68
 -11   9   6    9.04    2.61
 -11   9   6    6.20    3.11
 -11   9   6   12.39    2.88
 -11   9   6   11.02    2.72
 -11   9   6    6.39    2.43
 -11   9   6    9.45    3.00
 -11   9   7   -1.61    2.29
 -11   9   7    3.08    2.13
 -11   9   7    4.31    2.13
 -11   9   7    0.29    2.61
 -11   9   7    1.62    2.42
 -11   9   7    2.82    2.24
 -11   9   7    0.02    1.86
 -11   9   7    6.77    2.59
 -11   9   8    3.07    2.32
 -11   9   8    0.95    2.17
 -11   9   8    0.75    2.04
 -11   9   8    0.85    2.76
 -11   9   8   -0.94    2.35
 -11   9   8   -0.48    2.14
 -11   9   8    2.42    1.81
 -11   9   8    0.28    2.39
 -11   9   9    1.78    2.50
 -11   9   9    0.98    2.28
 -11   9   9    3.43    2.24
 -11   9   9    3.59    2.85
 -11   9   9    1.31    2.50
 -11   9   9    0.55    2.35
 -11   9   9    1.21    1.93
 -11   9   9    1.45    2.68
 -11   9  10    2.66    2.22
 -11   9  10    0.43    2.30
 -11   9  10    0.06    2.50
 -11   9  10    2.12    2.34
 -11   9  10    1.16    1.88
 -11   9  10    0.70    2.64
 -11   9  11    0.00    2.39
 -11   9  11   -1.25    2.34
 -11   9  11    4.29    2.24
 -11   9  11   -1.47    2.58
 -11   9  11    0.11    2.44
 -11   9  11   -2.49    2.62
 -11   9  12   -0.10    2.32
 -11   9  12    0.77    2.70
 -11   9  12   -2.09    2.43
 -11   9  12    0.42    2.58
 -11   9  13    0.20    2.55
 -11   9  13    0.29    2.46
 -11   9  13    1.45    2.06
 -11   9  13   -0.49    2.68
 -11   9  14   -0.85    2.63
 -11   9  14    2.88    2.65
 -11   9  14    3.31    2.61
 -11   9  14    1.12    2.17
 -11   9  14    1.22    2.85
 -11   9  15    4.08    2.76
 -11   9  15    3.08    2.60
 -11   9  15   -1.72    2.71
 -11   9  15   -2.87    3.00
 -11   9  15    5.05    2.64
 -11   9  15   -0.06    2.17
 -11   9  16   -2.98    2.69
 -11   9  16   -2.88    2.58
 -11   9  16    0.14    2.52
 -11   9  16    4.58    3.08
 -11   9  16    1.63    2.82
 -11   9  16   -0.19    2.64
 -11   9  16    0.00    2.14
 -11   9  16    3.39    2.86
 -11   9  17    0.98    2.68
 -11   9  17    4.97    2.84
 -11   9  17    0.90    2.57
 -11   9  17    1.03    3.14
 -11   9  17    1.01    2.83
 -11   9  17    2.26    2.67
 -11   9  17   -0.54    2.28
 -11   9  17   -0.74    3.04
 -11   9  18   -0.97    2.74
 -11   9  18   -5.59    2.71
 -11   9  18    2.06    2.59
 -11   9  18   -1.95    3.04
 -11   9  18    4.73    2.80
 -11   9  18   -1.94    2.67
 -11   9  19    0.85    2.67
 -11   9  19   -2.96    2.81
 -11   9  19   -4.94    2.63
 -11   9  19    1.30    3.09
 -11   9  20   -0.95    3.05
 -11   9  20   -0.07    2.84
 -11   9  20    3.52    2.80
 -11   9  20    1.49    3.38
 -11   9  20    1.16    2.42
 -11   9  20    2.96    3.23
 -11  10   1    0.00    1.97
 -11  10   1    0.37    1.61
 -11  10   1    0.12    1.62
 -11  10   1   -0.68    2.35
 -11  10   1    1.16    1.87
 -11  10   1    0.70    1.72
 -11  10   1   -0.34    1.21
 -11  10   1    0.50    2.09
 -11  10   2    5.28    2.45
 -11  10   2    2.63    2.01
 -11  10   2    5.99    2.02
 -11  10   2    4.42    2.55
 -11  10   2    6.90    2.25
 -11  10   2    3.64    2.12
 -11  10   2    2.56    1.75
 -11  10   2    4.07    2.44
 -11  10   3    1.61    2.30
 -11  10   3    6.10    2.09
 -11  10   3    3.39    1.94
 -11  10   3    2.11    2.65
 -11  10   3    5.99    2.41
 -11  10   3    3.46    2.10
 -11  10   3    2.86    1.72
 -11  10   4   10.83    2.84
 -11  10   4    8.77    2.53
 -11  10   4   13.06    2.49
 -11  10   4    9.32    3.02
 -11  10   4    6.26    2.54
 -11  10   4    8.14    2.23
 -11  10   5    3.27    2.41
 -11  10   5    5.51    2.18
 -11  10   5    4.77    2.11
 -11  10   5    5.84    2.75
 -11  10   5    6.44    2.52
 -11  10   5    0.25    2.27
 -11  10   5    3.39    1.87
 -11  10   5    3.96    2.67
 -11  10   6   12.27    3.01
 -11  10   6   10.34    2.87
 -11  10   6   12.14    2.77
 -11  10   6    8.54    3.24
 -11  10   6   11.22    3.04
 -11  10   6    8.47    2.86
 -11  10   6   15.08    2.57
 -11  10   6   14.33    3.19
 -11  10   7    0.65    2.39
 -11  10   7    3.81    2.26
 -11  10   7    2.35    2.12
 -11  10   7    2.36    2.70
 -11  10   7    5.61    2.51
 -11  10   7   -1.34    2.25
 -11  10   7    2.87    1.91
 -11  10   7    4.34    2.52
 -11  10   8    5.45    2.85
 -11  10   8   10.75    2.67
 -11  10   8   10.04    2.56
 -11  10   8    5.09    3.04
 -11  10   8    6.31    2.83
 -11  10   8    2.04    2.61
 -11  10   8    6.11    2.32
 -11  10   8   10.07    2.97
 -11  10   9    1.71    2.25
 -11  10   9    0.79    2.19
 -11  10   9   -0.12    2.38
 -11  10   9    1.71    2.19
 -11  10   9   -0.61    1.82
 -11  10   9    0.00    2.56
 -11  10  10    1.83    2.21
 -11  10  10    1.08    2.16
 -11  10  10   -4.62    2.53
 -11  10  10   -2.42    2.41
 -11  10  10    2.06    1.79
 -11  10  10   -2.43    2.54
 -11  10  11    1.57    2.42
 -11  10  11    0.37    2.27
 -11  10  11    1.04    2.24
 -11  10  11   -0.60    2.63
 -11  10  11    1.45    2.49
 -11  10  11    0.28    2.61
 -11  10  12   -0.98    2.37
 -11  10  12    1.86    2.74
 -11  10  12   -0.58    2.45
 -11  10  12    1.74    2.38
 -11  10  12   -0.12    1.96
 -11  10  12    0.59    2.78
 -11  10  13    0.89    2.51
 -11  10  13   -0.61    2.26
 -11  10  13    0.20    1.92
 -11  10  13   -4.23    2.81
 -11  10  14   -1.94    2.74
 -11  10  14    4.20    2.67
 -11  10  14    1.67    2.49
 -11  10  14    0.05    2.10
 -11  10  14    0.59    2.97
 -11  10  15   -0.96    2.53
 -11  10  15    2.12    2.46
 -11  10  15    0.13    2.40
 -11  10  15   -0.44    2.90
 -11  10  15   -2.13    2.46
 -11  10  15   -2.84    1.98
 -11  10  16   -1.51    2.62
 -11  10  16    1.89    2.50
 -11  10  16    0.98    2.55
 -11  10  16   -1.51    2.94
 -11  10  16   -1.55    2.83
 -11  10  16    3.83    2.54
 -11  10  16   -0.48    2.16
 -11  10  16   -2.19    2.95
 -11  10  17    4.40    2.74
 -11  10  17   -0.91    2.65
 -11  10  17   -1.52    2.47
 -11  10  17    0.00    2.94
 -11  10  17    2.96    2.97
 -11  10  17    3.72    2.57
 -11  10  17    1.79    2.21
 -11  10  17   -3.97    3.05
 -11  10  18    1.98    2.66
 -11  10  18    5.67    2.74
 -11  10  18   -2.46    2.55
 -11  10  18    2.76    3.16
 -11  10  18   -0.46    2.97
 -11  10  18   -1.70    2.61
 -11  10  18   -0.61    2.31
 -11  10  18   -0.65    3.03
 -11  10  19    0.63    2.74
 -11  10  19    2.95    2.64
 -11  10  19   -3.10    2.70
 -11  10  19   -5.33    3.23
 -11  10  19    3.76    2.93
 -11  10  19    0.70    2.64
 -11  10  20    2.60    2.86
 -11  10  20    0.17    2.75
 -11  10  20    2.13    3.38
 -11  11   1    0.09    2.04
 -11  11   1    2.65    1.72
 -11  11   1    0.65    2.34
 -11  11   1    2.15    1.96
 -11  11   1    1.01    1.84
 -11  11   1   -0.95    1.24
 -11  11   1    1.01    2.13
 -11  11   2   14.23    3.18
 -11  11   2   13.84    2.92
 -11  11   2   19.63    2.93
 -11  11   2   10.19    3.31
 -11  11   2   19.50    3.09
 -11  11   2   15.06    2.93
 -11  11   2   16.44    2.67
 -11  11   2   18.80    3.25
 -11  11   3    4.89    2.53
 -11  11   3    4.25    2.12
 -11  11   3    5.83    2.15
 -11  11   3    7.51    2.82
 -11  11   3    4.72    2.35
 -11  11   3    4.37    1.90
 -11  11   4    5.04    2.49
 -11  11   4    8.39    2.17
 -11  11   4    3.17    2.13
 -11  11   4    2.47    2.64
 -11  11   4    8.26    2.52
 -11  11   4    1.64    2.22
 -11  11   4    2.54    1.81
 -11  11   4    3.68    2.60
 -11  11   5    4.05    2.46
 -11  11   5    4.39    2.17
 -11  11   5    3.30    2.11
 -11  11   5    2.16    2.67
 -11  11   5    1.29    2.40
 -11  11   5    2.38    2.17
 -11  11   5    3.84    1.81
 -11  11   5    4.62    2.51
 -11  11   6   -2.22    2.28
 -11  11   6   -3.58    2.02
 -11  11   6    2.53    1.91
 -11  11   6    0.53    2.43
 -11  11   6    2.09    2.26
 -11  11   6    0.16    2.01
 -11  11   6   -0.20    1.56
 -11  11   6    0.00    2.43
 -11  11   7    0.02    2.20
 -11  11   7    0.00    2.10
 -11  11   7    3.49    2.10
 -11  11   7    0.72    2.58
 -11  11   7   -0.28    2.47
 -11  11   7    2.26    2.22
 -11  11   7   -0.64    1.71
 -11  11   7    1.96    2.50
 -11  11   8    1.50    2.37
 -11  11   8   -0.98    2.18
 -11  11   8   -0.66    2.04
 -11  11   8   -1.88    2.63
 -11  11   8    1.48    2.39
 -11  11   8    2.07    2.22
 -11  11   8    0.66    1.73
 -11  11   8    2.51    2.56
 -11  11   9    0.66    2.24
 -11  11   9    0.14    2.14
 -11  11   9   -0.50    2.55
 -11  11   9    1.53    2.20
 -11  11   9    1.57    1.92
 -11  11   9    4.75    2.66
 -11  11  10    3.72    2.57
 -11  11  10   -3.64    2.29
 -11  11  10    2.05    2.22
 -11  11  10   -2.07    2.75
 -11  11  10    1.76    2.45
 -11  11  10    0.67    2.23
 -11  11  10    0.61    1.84
 -11  11  10    0.85    2.65
 -11  11  11    1.31    2.63
 -11  11  11    1.90    2.35
 -11  11  11    0.64    2.15
 -11  11  11    0.48    2.78
 -11  11  11    2.30    2.52
 -11  11  11   -0.30    2.62
 -11  11  12    0.72    2.19
 -11  11  12   -2.39    2.86
 -11  11  12   -0.66    2.50
 -11  11  12    2.14    2.36
 -11  11  12   -4.47    1.97
 -11  11  12    1.19    2.56
 -11  11  13    0.23    2.69
 -11  11  13    1.67    2.33
 -11  11  13    1.49    2.17
 -11  11  13    3.83    2.83
 -11  11  14    1.90    2.58
 -11  11  14   -0.90    2.41
 -11  11  14   -3.70    2.61
 -11  11  14   -1.90    2.33
 -11  11  14   -2.82    1.99
 -11  11  14   -0.29    2.79
 -11  11  15    3.67    2.71
 -11  11  15   -0.20    2.50
 -11  11  15   -2.62    2.57
 -11  11  15   -0.90    2.89
 -11  11  15   -2.37    2.59
 -11  11  15    4.43    2.11
 -11  11  16   -2.71    2.54
 -11  11  16   -3.41    2.53
 -11  11  16   -1.61    2.32
 -11  11  16   -0.20    2.74
 -11  11  16   -0.68    2.76
 -11  11  16    1.67    2.50
 -11  11  16   -2.14    2.03
 -11  11  16    0.47    2.83
 -11  11  17   -2.02    2.59
 -11  11  17   -4.60    2.55
 -11  11  17   -1.81    2.51
 -11  11  17    2.40    3.07
 -11  11  17   -3.76    2.85
 -11  11  17   -1.32    2.63
 -11  11  17    2.73    2.09
 -11  11  17    0.92    2.87
 -11  11  18   -2.29    2.70
 -11  11  18    6.18    2.82
 -11  11  18   -0.92    2.62
 -11  11  18   -0.63    3.03
 -11  11  18    0.66    2.93
 -11  11  18    2.30    2.64
 -11  11  18   -2.61    2.26
 -11  11  18    3.74    3.12
 -11  11  19    1.75    2.75
 -11  11  19   -2.89    2.72
 -11  11  19    0.77    2.51
 -11  11  19    1.51    3.08
 -11  11  19   -3.96    3.11
 -11  11  19    0.08    2.58
 -11  11  20   -1.81    2.74
 -11  11  20    0.36    2.62
 -11  12   1   -1.40    2.12
 -11  12   1    2.24    1.93
 -11  12   1    3.17    2.42
 -11  12   1    5.58    2.04
 -11  12   1   -0.05    1.99
 -11  12   1    1.03    1.33
 -11  12   1   -0.61    2.16
 -11  12   2    2.73    2.21
 -11  12   2    1.40    1.76
 -11  12   2    1.13    1.84
 -11  12   2    1.02    2.47
 -11  12   2   -0.76    2.06
 -11  12   2    0.37    1.96
 -11  12   2    0.00    1.33
 -11  12   2   -0.20    2.25
 -11  12   3    0.18    2.23
 -11  12   3    1.94    1.84
 -11  12   3    3.89    1.92
 -11  12   3    1.62    2.53
 -11  12   3    1.02    2.00
 -11  12   3    1.24    1.58
 -11  12   4    1.22    2.10
 -11  12   4   -2.52    1.80
 -11  12   4   -0.07    1.80
 -11  12   4   -1.42    2.43
 -11  12   4    0.98    2.06
 -11  12   4   -1.54    1.90
 -11  12   4    0.07    1.41
 -11  12   4    0.88    2.26
 -11  12   5    2.70    2.23
 -11  12   5    0.32    1.91
 -11  12   5    1.84    1.88
 -11  12   5   -1.17    2.54
 -11  12   5    0.00    2.17
 -11  12   5    2.04    2.01
 -11  12   5   -1.82    1.53
 -11  12   5    0.09    2.32
 -11  12   6    1.57    2.21
 -11  12   6    1.61    2.00
 -11  12   6    0.80    1.90
 -11  12   6    0.32    2.56
 -11  12   6    0.00    2.17
 -11  12   6   -0.54    1.95
 -11  12   6    0.97    1.52
 -11  12   6   -1.72    2.37
 -11  12   7    3.81    2.32
 -11  12   7   -0.02    2.01
 -11  12   7   -0.98    2.00
 -11  12   7    3.04    2.62
 -11  12   7    2.01    2.31
 -11  12   7    1.59    2.10
 -11  12   7   -2.22    1.66
 -11  12   7    2.22    2.44
 -11  12   8    0.69    2.02
 -11  12   8   -1.04    2.01
 -11  12   8    0.11    2.37
 -11  12   8    0.63    2.15
 -11  12   8    1.86    1.80
 -11  12   8    1.34    2.50
 -11  12   9    2.44    2.25
 -11  12   9    1.73    2.23
 -11  12   9    4.18    2.74
 -11  12   9    3.47    2.48
 -11  12   9   -0.46    2.22
 -11  12   9    0.08    1.79
 -11  12   9    1.92    2.64
 -11  12  10    0.00    2.36
 -11  12  10   -0.29    2.14
 -11  12  10   -2.80    2.02
 -11  12  10    3.76    2.71
 -11  12  10    1.00    2.54
 -11  12  10   -1.28    2.26
 -11  12  10    0.07    1.86
 -11  12  10   -1.80    2.59
 -11  12  11    6.09    2.76
 -11  12  11    1.17    2.42
 -11  12  11    4.91    2.46
 -11  12  11    0.00    2.82
 -11  12  11    1.60    2.67
 -11  12  11    2.03    2.78
 -11  12  12   -0.11    2.35
 -11  12  12    0.00    2.78
 -11  12  12    3.32    2.61
 -11  12  12    0.03    2.40
 -11  12  12    0.00    1.96
 -11  12  12   -0.61    2.85
 -11  12  13    0.48    2.53
 -11  12  13   -1.08    2.38
 -11  12  13   -0.65    1.92
 -11  12  13   -2.53    2.77
 -11  12  14    0.63    2.80
 -11  12  14   -1.92    2.36
 -11  12  14    2.33    2.58
 -11  12  14   -0.33    2.95
 -11  12  14    1.84    2.48
 -11  12  14    1.97    2.04
 -11  12  15    1.62    2.65
 -11  12  15   -1.74    2.43
 -11  12  15   -3.20    2.42
 -11  12  15    0.28    3.01
 -11  12  15   -1.46    2.45
 -11  12  15    2.08    1.96
 -11  12  15    3.03    2.95
 -11  12  16    0.37    2.55
 -11  12  16    2.02    2.48
 -11  12  16    2.34    2.40
 -11  12  16   -5.13    2.91
 -11  12  16   -0.30    2.85
 -11  12  16   -0.50    2.44
 -11  12  16   -2.83    2.01
 -11  12  16   -3.55    2.83
 -11  12  17    0.00    2.64
 -11  12  17    1.52    2.75
 -11  12  17    0.00    2.58
 -11  12  17    4.22    3.02
 -11  12  17    1.30    2.88
 -11  12  17    0.11    2.52
 -11  12  17   -0.38    2.26
 -11  12  17    3.81    3.06
 -11  12  18    1.65    2.80
 -11  12  18   -1.73    2.66
 -11  12  18    0.00    2.52
 -11  12  18   -3.68    3.12
 -11  12  18    0.92    2.92
 -11  12  18    1.44    2.71
 -11  12  18    3.56    2.33
 -11  12  18    1.41    3.21
 -11  12  19    0.73    2.93
 -11  12  19    1.28    2.83
 -11  12  19    4.09    2.72
 -11  12  19    1.12    3.26
 -11  12  19   -1.03    2.97
 -11  12  19    0.93    2.85
 -11  12  19    1.58    2.42
 -11  12  19    2.30    3.48
 -11  13   1    9.01    2.48
 -11  13   1   10.64    2.96
 -11  13   1   12.01    2.69
 -11  13   1    7.56    3.04
 -11  13   1   10.24    2.73
 -11  13   1    9.21    2.79
 -11  13   1   13.49    2.25
 -11  13   1   13.28    2.97
 -11  13   2    8.44    2.60
 -11  13   2   10.49    2.36
 -11  13   2    4.97    2.85
 -11  13   2    5.78    2.45
 -11  13   2    5.38    1.90
 -11  13   3    5.19    2.63
 -11  13   3    9.09    2.44
 -11  13   3    7.50    2.36
 -11  13   3    4.72    2.92
 -11  13   3    7.12    2.49
 -11  13   3   10.02    2.09
 -11  13   4    0.07    2.30
 -11  13   4    4.94    2.06
 -11  13   4    2.06    2.06
 -11  13   4    3.37    2.62
 -11  13   4    2.12    2.35
 -11  13   4    3.52    2.26
 -11  13   4    3.08    1.66
 -11  13   4    1.59    2.52
 -11  13   5    1.21    2.38
 -11  13   5    0.34    1.93
 -11  13   5   -1.43    1.87
 -11  13   5    1.48    2.55
 -11  13   5    3.93    2.36
 -11  13   5   -0.30    2.12
 -11  13   5    1.88    1.57
 -11  13   5    1.71    2.50
 -11  13   6   -0.92    2.33
 -11  13   6   -1.10    2.01
 -11  13   6   -0.93    1.88
 -11  13   6    2.25    2.70
 -11  13   6    1.68    2.37
 -11  13   6    2.57    2.10
 -11  13   6    1.94    1.53
 -11  13   6   -1.01    2.54
 -11  13   7    0.97    2.21
 -11  13   7    2.53    2.14
 -11  13   7    8.09    2.48
 -11  13   7    1.94    2.33
 -11  13   7    2.44    1.84
 -11  13   7    4.23    2.66
 -11  13   8   -0.34    2.11
 -11  13   8    2.63    2.13
 -11  13   8    0.53    2.43
 -11  13   8    0.47    2.23
 -11  13   8    4.26    1.75
 -11  13   8   -2.80    2.64
 -11  13   9   11.10    3.04
 -11  13   9   11.75    2.77
 -11  13   9    4.21    2.71
 -11  13   9    4.11    3.15
 -11  13   9   10.12    2.92
 -11  13   9    8.31    2.80
 -11  13   9    8.08    2.31
 -11  13   9    5.88    3.15
 -11  13  10    4.13    2.67
 -11  13  10    2.78    2.48
 -11  13  10    4.94    2.32
 -11  13  10    3.55    2.91
 -11  13  10    6.48    2.76
 -11  13  10   -1.21    2.83
 -11  13  11    4.22    2.69
 -11  13  11    2.16    2.47
 -11  13  11    2.27    2.30
 -11  13  11    3.57    2.84
 -11  13  11    4.45    2.64
 -11  13  11    3.21    2.52
 -11  13  11   -0.42    2.83
 -11  13  12    5.27    3.09
 -11  13  12    6.79    2.79
 -11  13  12    5.99    2.61
 -11  13  12    0.00    2.13
 -11  13  12    1.72    2.90
 -11  13  13    5.15    2.68
 -11  13  13   -4.80    2.49
 -11  13  13    0.70    2.54
 -11  13  13   -0.67    2.43
 -11  13  13   -0.34    1.91
 -11  13  13    1.02    2.68
 -11  13  14    0.83    2.67
 -11  13  14   -4.15    2.40
 -11  13  14   -0.22    2.37
 -11  13  14    0.54    2.99
 -11  13  14   -3.91    2.47
 -11  13  14    0.60    1.86
 -11  13  15    2.15    2.71
 -11  13  15    3.80    2.58
 -11  13  15    2.29    2.41
 -11  13  15   -0.48    3.05
 -11  13  15   -1.29    2.74
 -11  13  15   -1.54    2.55
 -11  13  15    0.12    2.01
 -11  13  15    0.23    2.79
 -11  13  16   -2.04    2.76
 -11  13  16    6.82    2.57
 -11  13  16   -0.27    2.53
 -11  13  16   -4.68    3.04
 -11  13  16   -0.33    2.71
 -11  13  16   -2.14    2.66
 -11  13  16    1.64    2.04
 -11  13  16   -1.80    2.79
 -11  13  17    6.57    2.82
 -11  13  17    2.83    2.60
 -11  13  17    0.16    2.50
 -11  13  17   -1.36    3.00
 -11  13  17   -3.27    2.84
 -11  13  17   -0.48    2.58
 -11  13  17   -2.52    2.12
 -11  13  17    0.00    2.91
 -11  13  18   -2.25    2.74
 -11  13  18   -0.48    2.52
 -11  13  18    3.84    2.46
 -11  13  18    0.32    2.92
 -11  13  18   -1.37    2.82
 -11  13  18   -0.72    2.50
 -11  13  18   -2.64    2.08
 -11  13  18   -5.02    3.06
 -11  13  19    3.30    2.75
 -11  13  19   -2.71    2.81
 -11  13  19    4.08    3.00
 -11  13  19   -0.24    2.66
 -11  13  19    0.97    2.27
 -11  13  19    2.43    3.36
 -11  14   1    1.74    1.66
 -11  14   1   -3.29    2.08
 -11  14   1    0.44    1.96
 -11  14   1    1.01    2.40
 -11  14   1    0.95    2.05
 -11  14   1   -0.67    2.19
 -11  14   1    0.05    1.18
 -11  14   1   -3.59    2.35
 -11  14   2   -2.58    2.07
 -11  14   2    0.99    1.74
 -11  14   2   -2.17    2.41
 -11  14   2    0.56    2.04
 -11  14   2   -1.43    1.10
 -11  14   3   -1.27    2.20
 -11  14   3    0.53    1.68
 -11  14   3   -1.49    1.83
 -11  14   3    0.15    2.37
 -11  14   3    1.94    2.17
 -11  14   3    1.74    1.93
 -11  14   3   -2.29    1.29
 -11  14   3   -0.81    2.38
 -11  14   4    0.86    2.59
 -11  14   4    6.62    2.27
 -11  14   4    6.72    2.26
 -11  14   4    1.32    2.79
 -11  14   4    5.70    2.53
 -11  14   4    3.42    2.46
 -11  14   4    5.76    1.90
 -11  14   4    9.72    2.79
 -11  14   5    4.81    2.52
 -11  14   5    4.15    2.24
 -11  14   5    4.06    2.28
 -11  14   5    3.67    2.78
 -11  14   5    4.15    2.59
 -11  14   5    6.72    2.46
 -11  14   5    3.18    1.92
 -11  14   5   10.71    2.87
 -11  14   6   -1.02    2.74
 -11  14   6    6.73    2.35
 -11  14   6    7.53    2.36
 -11  14   6    7.01    2.98
 -11  14   6    4.10    2.71
 -11  14   6    5.51    2.53
 -11  14   6    4.29    1.99
 -11  14   6   10.72    2.90
 -11  14   7   11.23    2.80
 -11  14   7   16.76    2.82
 -11  14   7   11.62    3.12
 -11  14   7    5.76    2.92
 -11  14   7   10.35    2.47
 -11  14   7   12.53    3.29
 -11  14   8    0.06    2.54
 -11  14   8   -2.91    2.06
 -11  14   8    1.41    2.01
 -11  14   8   -0.79    2.70
 -11  14   8   -0.74    2.41
 -11  14   8    3.28    2.15
 -11  14   8   -0.10    1.65
 -11  14   8    0.00    2.53
 -11  14   9    3.37    2.79
 -11  14   9    5.07    2.50
 -11  14   9    6.82    2.48
 -11  14   9    2.32    2.96
 -11  14   9    8.19    2.87
 -11  14   9    0.20    2.51
 -11  14   9    5.23    2.08
 -11  14   9    9.26    2.98
 -11  14  10    1.38    2.61
 -11  14  10    4.59    2.38
 -11  14  10    3.00    2.28
 -11  14  10   -5.12    2.92
 -11  14  10    1.56    2.50
 -11  14  10    5.15    2.85
 -11  14  11    0.94    2.67
 -11  14  11    1.56    2.30
 -11  14  11    3.58    2.95
 -11  14  11    0.94    2.63
 -11  14  11   -1.51    2.30
 -11  14  11    1.89    1.94
 -11  14  11    2.08    2.76
 -11  14  12    7.00    2.76
 -11  14  12    0.18    2.55
 -11  14  12    0.46    2.00
 -11  14  12    3.30    2.72
 -11  14  13   -2.08    2.67
 -11  14  13    1.47    2.43
 -11  14  13    2.46    2.68
 -11  14  13    1.32    2.38
 -11  14  13   -0.33    1.96
 -11  14  13   -1.80    2.90
 -11  14  14    0.74    2.71
 -11  14  14   -0.53    2.42
 -11  14  14    1.13    2.41
 -11  14  14    3.49    2.97
 -11  14  14   -1.00    2.51
 -11  14  14    1.79    2.00
 -11  14  15   -4.00    2.89
 -11  14  15    5.58    2.54
 -11  14  15    0.45    2.51
 -11  14  15    3.10    2.99
 -11  14  15    0.00    2.67
 -11  14  15   -2.24    2.59
 -11  14  15    5.25    2.19
 -11  14  15    0.67    2.91
 -11  14  16    0.25    2.79
 -11  14  16   -1.77    2.63
 -11  14  16    1.57    2.54
 -11  14  16    1.34    3.08
 -11  14  16    0.00    2.75
 -11  14  16    2.67    2.55
 -11  14  16    2.25    2.07
 -11  14  16   -1.98    2.95
 -11  14  17   -2.34    2.89
 -11  14  17   -4.63    2.52
 -11  14  17   -0.81    2.53
 -11  14  17    0.00    2.97
 -11  14  17    1.16    2.77
 -11  14  17   -0.06    2.54
 -11  14  17    1.15    2.02
 -11  14  17    0.89    2.90
 -11  14  18    0.00    2.67
 -11  14  18    3.16    2.57
 -11  14  18   -5.00    2.61
 -11  14  18    0.26    3.14
 -11  14  18    2.14    2.84
 -11  14  18   -1.62    2.48
 -11  14  18    0.00    2.10
 -11  14  18   -1.23    2.92
 -11  14  19    0.77    2.59
 -11  14  19    0.27    2.57
 -11  14  19   -1.94    2.95
 -11  14  19   -1.89    2.60
 -11  14  19    1.34    2.18
 -11  14  19   -3.11    3.20
 -11  15   1    8.85    2.46
 -11  15   1    6.06    2.85
 -11  15   1   11.75    2.78
 -11  15   1   10.88    3.03
 -11  15   1   11.59    3.02
 -11  15   1   11.47    2.17
 -11  15   2    3.97    1.89
 -11  15   2    0.12    2.28
 -11  15   2    0.57    2.07
 -11  15   2    5.20    2.65
 -11  15   2    0.00    2.47
 -11  15   2    2.88    1.50
 -11  15   3   -0.80    2.38
 -11  15   3    1.23    2.09
 -11  15   3    3.06    2.61
 -11  15   3    2.25    2.32
 -11  15   3    7.66    2.24
 -11  15   3    0.58    1.51
 -11  15   3    0.55    2.49
 -11  15   4    0.14    2.28
 -11  15   4    0.19    1.89
 -11  15   4    0.19    1.88
 -11  15   4   -1.15    2.60
 -11  15   4    1.15    2.20
 -11  15   4   -0.19    2.13
 -11  15   4    0.41    1.45
 -11  15   4   -3.20    2.43
 -11  15   5   -1.38    2.49
 -11  15   5    3.17    2.04
 -11  15   5    1.32    2.13
 -11  15   5    0.62    2.83
 -11  15   5    1.90    2.50
 -11  15   5    1.51    2.35
 -11  15   5    5.08    1.72
 -11  15   5    2.59    2.71
 -11  15   6    0.75    1.97
 -11  15   6    0.40    1.99
 -11  15   6   -3.08    2.36
 -11  15   6    2.07    2.37
 -11  15   6    1.24    1.56
 -11  15   6    0.00    2.75
 -11  15   7    7.46    2.83
 -11  15   7   14.30    2.69
 -11  15   7    8.85    3.41
 -11  15   7   12.61    3.11
 -11  15   7    7.07    2.91
 -11  15   7    8.48    2.39
 -11  15   7   13.98    3.26
 -11  15   8   -0.06    2.49
 -11  15   8    1.00    2.13
 -11  15   8    0.00    1.95
 -11  15   8    3.76    2.65
 -11  15   8   -2.85    2.51
 -11  15   8   -2.97    2.21
 -11  15   8   -0.23    1.54
 -11  15   8   -0.60    2.64
 -11  15   9    2.51    2.77
 -11  15   9    5.55    2.38
 -11  15   9    3.08    2.38
 -11  15   9    2.07    2.91
 -11  15   9    9.67    2.73
 -11  15   9    1.17    1.93
 -11  15   9    2.11    2.93
 -11  15  10   -1.53    2.47
 -11  15  10   -2.83    2.18
 -11  15  10   -2.94    2.03
 -11  15  10   -1.12    2.78
 -11  15  10   -1.97    2.52
 -11  15  10    2.56    2.69
 -11  15  11   -3.37    2.69
 -11  15  11   -2.06    2.88
 -11  15  11    2.48    2.54
 -11  15  11    3.52    2.31
 -11  15  11    1.13    1.74
 -11  15  11   -0.27    2.79
 -11  15  12    0.97    2.54
 -11  15  12    0.60    2.39
 -11  15  12    0.18    1.71
 -11  15  12   -3.36    2.79
 -11  15  13   -1.18    2.46
 -11  15  13   -5.11    2.20
 -11  15  13   -5.96    2.23
 -11  15  13    0.16    1.60
 -11  15  14    0.00    2.59
 -11  15  14    2.78    2.42
 -11  15  14    0.01    2.29
 -11  15  14   -2.50    3.02
 -11  15  14   -5.26    2.50
 -11  15  14   -3.31    1.87
 -11  15  14    2.49    2.86
 -11  15  15    0.80    2.76
 -11  15  15   -1.39    2.36
 -11  15  15   -3.27    2.32
 -11  15  15   -3.98    3.02
 -11  15  15    0.09    2.60
 -11  15  15    5.45    2.52
 -11  15  15   -2.04    1.97
 -11  15  15   -3.81    2.89
 -11  15  16    0.42    2.82
 -11  15  16    2.54    2.58
 -11  15  16    1.58    2.46
 -11  15  16    0.00    3.24
 -11  15  16    2.39    2.75
 -11  15  16    3.15    2.67
 -11  15  16    0.20    2.02
 -11  15  16    0.00    2.93
 -11  15  17    5.35    3.09
 -11  15  17    3.58    2.76
 -11  15  17    2.49    2.70
 -11  15  17    0.78    3.26
 -11  15  17    0.33    2.85
 -11  15  17    3.68    2.74
 -11  15  17    4.05    2.22
 -11  15  17   -0.52    3.04
 -11  15  18    5.54    3.04
 -11  15  18    6.13    2.59
 -11  15  18    1.47    2.63
 -11  15  18   -2.83    2.92
 -11  15  18   -4.94    2.60
 -11  15  18   -0.53    2.15
 -11  15  18    3.02    3.15
 -11  16   1    1.53    1.67
 -11  16   1    1.30    2.15
 -11  16   1    0.51    2.05
 -11  16   1    1.00    2.56
 -11  16   1   -0.67    2.76
 -11  16   1   -0.67    1.26
 -11  16   2   -0.48    1.72
 -11  16   2    0.73    2.26
 -11  16   2    2.59    2.08
 -11  16   2   -1.33    2.38
 -11  16   2   -2.30    2.16
 -11  16   2    0.29    2.53
 -11  16   2    0.00    1.22
 -11  16   2    0.00    2.36
 -11  16   3   -0.16    1.71
 -11  16   3    2.51    2.33
 -11  16   3    0.24    1.97
 -11  16   3    0.09    2.45
 -11  16   3   -0.24    2.19
 -11  16   3   -1.99    2.33
 -11  16   3    0.00    1.31
 -11  16   3   -1.30    2.54
 -11  16   4   -0.95    2.37
 -11  16   4    4.12    2.05
 -11  16   4    3.19    2.79
 -11  16   4    2.54    2.34
 -11  16   4   -2.52    2.26
 -11  16   4   -0.80    1.43
 -11  16   4    0.78    2.50
 -11  16   5    4.61    2.27
 -11  16   5    3.26    2.20
 -11  16   5    4.68    2.62
 -11  16   5    0.80    2.52
 -11  16   5    5.16    1.84
 -11  16   5    3.88    2.76
 -11  16   6    0.32    2.02
 -11  16   6    0.86    1.94
 -11  16   6    1.26    2.43
 -11  16   6    1.32    2.26
 -11  16   6    0.68    1.62
 -11  16   6    0.00    2.63
 -11  16   7   11.24    3.18
 -11  16   7   10.68    2.87
 -11  16   7   12.18    2.78
 -11  16   7   11.59    3.53
 -11  16   7   12.25    3.29
 -11  16   7   14.78    3.01
 -11  16   7   14.31    2.62
 -11  16   7    5.57    3.33
 -11  16   8    0.21    2.55
 -11  16   8    1.99    2.07
 -11  16   8    0.20    2.01
 -11  16   8    2.46    2.88
 -11  16   8   -0.71    2.50
 -11  16   8    0.89    2.29
 -11  16   8   -0.12    1.66
 -11  16   8   -0.79    2.75
 -11  16   9    2.94    2.84
 -11  16   9    2.15    2.32
 -11  16   9    2.45    2.25
 -11  16   9   -0.28    2.89
 -11  16   9    6.83    2.70
 -11  16   9    5.49    2.98
 -11  16  10    1.19    2.63
 -11  16  10    1.22    2.74
 -11  16  10    1.48    2.54
 -11  16  10   -3.06    2.31
 -11  16  10    0.98    1.74
 -11  16  10   -1.55    2.70
 -11  16  11   -2.77    2.83
 -11  16  11    0.81    2.60
 -11  16  11    0.87    2.22
 -11  16  11    0.75    1.77
 -11  16  11   -2.67    2.70
 -11  16  12   -1.24    2.55
 -11  16  12   -0.77    2.31
 -11  16  12   -0.27    1.73
 -11  16  12   -1.14    2.72
 -11  16  13   -1.26    2.60
 -11  16  13   -3.37    2.21
 -11  16  13   -0.81    2.27
 -11  16  13   -2.34    1.63
 -11  16  14   -0.29    2.62
 -11  16  14    3.00    2.41
 -11  16  14   -4.89    2.27
 -11  16  14    3.70    3.11
 -11  16  14   -0.75    2.66
 -11  16  14    0.60    2.46
 -11  16  14   -3.56    1.83
 -11  16  14    6.03    3.00
 -11  16  15   -1.72    2.84
 -11  16  15   -0.73    2.49
 -11  16  15    3.43    2.37
 -11  16  15    4.52    2.96
 -11  16  15    1.62    2.80
 -11  16  15   -2.79    2.54
 -11  16  15    1.19    1.98
 -11  16  15   -1.78    2.98
 -11  16  16    1.07    2.83
 -11  16  16   -5.92    2.59
 -11  16  16    2.48    2.50
 -11  16  16    1.42    3.16
 -11  16  16    3.20    2.86
 -11  16  16   -0.27    2.56
 -11  16  16    1.01    2.00
 -11  16  16    4.15    3.01
 -11  16  17    2.26    2.93
 -11  16  17   -1.72    2.49
 -11  16  17   -0.18    2.45
 -11  16  17    3.06    3.23
 -11  16  17   -1.69    2.94
 -11  16  17    3.50    2.59
 -11  16  17   -2.47    2.10
 -11  16  17    0.09    2.95
 -11  16  18   -2.38    2.63
 -11  16  18    2.87    2.60
 -11  16  18    0.00    2.82
 -11  16  18    0.89    2.61
 -11  16  18   -1.20    2.05
 -11  16  18   -2.48    3.21
 -11  17   1    2.53    1.85
 -11  17   1    5.20    2.37
 -11  17   1    0.36    2.47
 -11  17   1    0.41    2.62
 -11  17   1    7.77    2.98
 -11  17   1    0.64    1.52
 -11  17   1    3.84    2.58
 -11  17   2   -0.97    1.71
 -11  17   2   -0.30    2.26
 -11  17   2    0.01    2.26
 -11  17   2    4.10    2.57
 -11  17   2    3.34    2.13
 -11  17   2   -0.25    2.72
 -11  17   2   -1.89    1.36
 -11  17   2    3.82    2.38
 -11  17   3    3.66    2.21
 -11  17   3    4.27    2.69
 -11  17   3    6.32    2.38
 -11  17   3    4.05    2.96
 -11  17   3    5.47    2.67
 -11  17   3    1.90    2.94
 -11  17   3    5.38    1.85
 -11  17   3   11.97    2.83
 -11  17   4    0.63    1.99
 -11  17   4    0.14    2.16
 -11  17   4   -1.16    2.28
 -11  17   4   -2.88    1.27
 -11  17   4   -3.57    2.60
 -11  17   5    5.45    2.52
 -11  17   5    6.07    2.62
 -11  17   5   10.16    2.90
 -11  17   5    7.93    2.77
 -11  17   5    7.75    2.11
 -11  17   5    8.35    3.08
 -11  17   6    3.12    2.50
 -11  17   6    1.51    2.06
 -11  17   6    1.55    2.09
 -11  17   6   -4.10    2.76
 -11  17   6    1.06    2.48
 -11  17   6    0.36    2.31
 -11  17   6    0.11    1.55
 -11  17   6    2.05    2.65
 -11  17   7    6.48    2.83
 -11  17   7    4.57    2.33
 -11  17   7    5.60    2.26
 -11  17   7    1.38    2.98
 -11  17   7    4.29    2.72
 -11  17   7    5.02    2.53
 -11  17   7    2.09    1.86
 -11  17   7    0.74    2.89
 -11  17   8    3.06    2.65
 -11  17   8    2.00    2.19
 -11  17   8    3.23    2.18
 -11  17   8    5.35    2.76
 -11  17   8    3.78    2.61
 -11  17   8    0.00    2.40
 -11  17   8   -0.09    1.83
 -11  17   8   -0.03    2.72
 -11  17   9   -4.74    2.67
 -11  17   9    1.98    2.83
 -11  17   9    0.62    2.63
 -11  17   9    2.84    2.76
 -11  17  10   -2.26    2.75
 -11  17  10   -1.05    2.83
 -11  17  10    1.88    2.51
 -11  17  10    4.18    2.40
 -11  17  10    0.44    1.77
 -11  17  10    1.53    2.67
 -11  17  11    0.94    2.24
 -11  17  11    0.00    2.80
 -11  17  11    1.72    2.60
 -11  17  11   -1.88    2.36
 -11  17  11    0.00    1.65
 -11  17  11   -1.37    2.82
 -11  17  12   -2.61    2.66
 -11  17  12    1.73    2.29
 -11  17  12   -1.50    1.74
 -11  17  13   -1.27    2.68
 -11  17  13    3.22    2.39
 -11  17  13   -1.55    2.32
 -11  17  13   -0.68    1.87
[truncated: 4,182,428 more chars]
